# Supplementary material for: Large scale variation in DNA copy number in chicken breeds
Source: BMC Genomics. 2013 Jun 13;14:398. doi: 10.1186/1471-2164-14-398 (PMC3751642; doi:10.1186/1471-2164-14-398)
Supplement: Additional file 1 — All CNVs detected within the 64 chicken using aCGH against the Red Jungle Fowl animal used for deriving the whole genome sequence. The first column indicated the CNV number whereas column 2 indicates the CNVR number of this CNV. Further columns indicate start and end position of the CNV on a particular chromosome followed by the overall occurrence of this CNV in the 64 animals used. Detailed CNV occurrence per line is given in the following columns. The last 4 columns give a literature review of overlapping chicken CNV found by others including the inter-specific CNVs detected in other avian species. [file 1471-2164-14-398-S1.xlsx]

## Sheet: CNVs_kip
Additional file 1: CNV charcteristics detected in 64 different chicken
CNV #	CNVR #	GGA Chr	GGA start (bp)	GGA stop (bp)	Size (bp)	CNV status	# of observations	line61	line63	line72	lineBrL	line N	line 15I5	broilM	ComBroilA	ComBroilB	ComBroilC	ComWhiteL	CombrownL1	CombrownL2	Silkie	RJF	Column1	chicken	chicken2	zebra	duckᶜ	turkeyᵈ
							max n=64	n=5ᵃ	n=5ᵃ	n=5ᵃ	n=5ᵃ	n=5ᵃ	n=5ᵃ	n=8ᵃ	n=2ᵃ	n=3ᵃ	n=4ᵃ	n=2ᵃ	n=4ᵃ	n=4ᵃ	n=3ᵃ	n=4ᵃ		Wang et al. 2010	Wang et al. 2012	finchᵇ
1	1	chr1	397234	427403	30169	Loss	1				1
2	1	chr1	397234	432432	35198	Loss	1					1
3	2	chr1	824439	877364	52925	Loss	1													1
4	3	chr1	1507676	1534893	27217	Gain	21	5		2	3	5	2	1		2		1
5	3	chr1	1507676	1531275	23599	Gain	6				1			2		1	1	1
6	3	chr1	1515168	1534893	19725	Gain	1			1
7	3	chr1	1521597	1534893	13296	Gain	10		5				3	1								1
8	4	chr1	1730111	1791104	60993	Loss	1						1
9	4	chr1	1730111	1760632	30521	Loss	1						1
10	4	chr1	1730718	1743178	12460	Loss	1		1
11	4	chr1	1734301	1760632	26331	Loss	2									1		1
12	4	chr1	1734301	1791104	56803	Loss	1							1
13	4	chr1	1743119	1760632	17513	Loss	6					3	2			1
14	4	chr1	1743119	1753738	10619	Loss	3					1	1			1
15	4	chr1	1743119	1791104	47985	Loss	1					1
16	5	chr1	1852157	1858355	6198	Gain	5					2	3
17	6	chr1	2618875	2681697	62822	Gain	1											1
18	6	chr1	2636659	2652323	15664	Gain	26	3	5		1		3	4	1	3			2		2	2
19	6	chr1	2636659	2646758	10099	Gain	12	2		4	1			1					2			2
20	6	chr1	2636659	2655519	18860	Gain	2										1				1
21	6	chr1	2636659	2658483	21824	Gain	2				1		1
22	6	chr1	2636659	2681697	45038	Gain	1											1
23	6	chr1	2640398	2652323	11925	Gain	2				1									1
24	6	chr1	2640398	2655519	15121	Gain	1										1
25	6	chr1	2640398	2646758	6360	Gain	1										1
26	7	chr1	3975881	4006527	30646	Loss	2							1						1				1
27	7	chr1	3975881	4012703	36822	Loss	1								1
28	7	chr1	3975881	3987259	11378	Loss	1													1
29	7	chr1	3975881	4002934	27053	Loss	1				1
30	7	chr1	3983005	4006527	23522	Loss	1										1
31	7	chr1	3994699	4061865	67166	Gain	6					4	2
32	7	chr1	3994699	4074611	79912	Gain	1						1
33	7	chr1	4020067	4061865	41798	Gain	4								1		3							6	2
34	7	chr1	4020067	4074611	54544	Gain	1									1
35	7	chr1	4030883	4061865	30982	Gain	3										3
36	7	chr1	4030883	4074611	43728	Gain	1								1
37	7	chr1	4047910	4094562	46652	Gain	1									1
38	7	chr1	4047910	4074611	26701	Gain	1											1
39	8	chr1	5065784	5075462	9678	Gain	1							1
40	9	chr1	5858583	5885644	27061	Loss	1									1
41	10	chr1	6214725	6235063	20338	Loss	2						2
42	10	chr1	6214725	6258232	43507	Loss	1												1
43	11	chr1	6680202	6718970	38768	Loss	1										1
44	12	chr1	6797992	6825308	27316	Loss	1								1
45	13	chr1	7454886	7477516	22630	Gain	1											1
46	14	chr1	7938711	7961333	22622	Loss	2								1	1
47	14	chr1	7956333	7981471	25138	Loss	1										1
48	14	chr1	7968402	7985809	17407	Loss	1						1
49	14	chr1	7972143	7985809	13666	Loss	1						1
50	15	chr1	8542172	8551174	9002	Gain	1														1
51	16	chr1	9836663	10016939	180276	Loss	1					1
52	16	chr1	9950846	10016939	66093	Gain	1				1
53	17	chr1	10532562	10566484	33922	Gain	1				1
54	17	chr1	10535634	10562984	27350	Gain	2				2
55	17	chr1	10535634	10559723	24089	Gain	1				1
56	18	chr1	11668465	11685330	16865	Loss	1		1
57	18	chr1	11671486	11685330	13844	Loss	2						2
58	19	chr1	12271138	12336452	65314	Loss	1													1
59	19	chr1	12332977	12342482	9505	Loss	2	2
60	19	chr1	12332977	12373315	40338	Loss	1										1
61	19	chr1	12336393	12342482	6089	Loss	4	2			1			1
62	19	chr1	12366282	12375873	9591	Loss	1							1
63	20	chr1	12844003	12853333	9330	Loss	1			1
64	21	chr1	15396930	15426043	29113	Loss	2														2
65	22	chr1	16173482	16193878	20396	Gain	1												1
66	23	chr1	16221015	16230908	9893	Loss	1															1
67	24	chr1	17055799	17084877	29078	Loss	1				1
68	25	chr1	18720695	19095676	374981	Loss	1	1
69	26	chr1	20944517	20962144	17627	Gain	1			1
70	26	chr1	20947318	20962144	14826	Gain	1			1
71	27	chr1	21400102	21409268	9166	Loss	5						2						2			1
72	28	chr1	22359434	22370020	10586	Loss	1												1
73	29	chr1	22544145	22577912	33767	Gain	1						1
74	29	chr1	22560090	22583306	23216	Loss	1									1
75	29	chr1	22564641	22577912	13271	Gain	5					3	2											1
76	29	chr1	22571053	22577912	6859	Gain	3					2	1												1
77	30	chr1	22613443	22634407	20964	Gain	1					1
78	31	chr1	22672663	22708452	35789	Gain	1												1
79	32	chr1	23023638	23038954	15316	Loss	6	1		3			1								1
80	32	chr1	23023638	23036040	12402	Loss	2			1			1
81	32	chr1	23028011	23038954	10943	Loss	1							1
82	33	chr1	24547900	24577792	29892	Loss	1								1
83	33	chr1	26000786	26023419	22633	Loss	1					1
84	34	chr1	26054036	26075687	21651	Gain	1							1											1
85	35	chr1	26273875	26303768	29893	Loss	2													2
86	35	chr1	26273875	26283896	10021	Loss	2													2
87	35	chr1	26273875	26307139	33264	Loss	1												1
88	36	chr1	26354890	26380667	25777	Loss	1									1
89	37	chr1	28600861	28624955	24094	Loss	1		1
90	38	chr1	29885959	29905228	19269	Loss	2					2
91	39	chr1	31831000	31848103	17103	Loss	1							1
92	39	chr1	31831000	31856501	25501	Loss	1												1
93	40	chr1	32521647	32553356	31709	Loss	1										1
94	41	chr1	32996891	33012027	15136	Loss	1	1
95	42	chr1	34218721	34231433	12712	Loss	1							1
96	42	chr1	34223476	34231433	7957	Loss	6							4		1					1
97	43	chr1	34436585	34444706	8121	Loss	2			2
98	44	chr1	34631739	34653852	22113	Loss	1														1
99	45	chr1	35823682	35858930	35248	Loss	2				2
100	46	chr1	36206939	36235482	28543	Loss	1															1
101	47	chr1	36382724	36401696	18972	Gain	3				3
102	48	chr1	38219135	38243480	24345	Loss	2									1				1
103	49	chr1	39134539	39169537	34998	Loss	1							1
104	50	chr1	40471784	40498857	27073	Loss	1															1
105	50	chr1	40487566	40498857	11291	Loss	2													2					2
106	50	chr1	40487566	40496264	8698	Loss	1											1
107	51	chr1	41251277	41275405	24128	Loss	1		1
108	51	chr1	41255693	41283868	28175	Loss	1												1
109	52	chr1	41444861	41495780	50919	Loss	1											1
110	53	chr1	41546455	41571033	24578	Loss	1										1
111	54	chr1	41631591	41654437	22846	Loss	1							1
112	54	chr1	41635122	41654437	19315	Loss	4			1			1		1			1
113	55	chr1	41872119	41893067	20948	Loss	5	1		1									2			1
114	56	chr1	42121485	42136964	15479	Loss	1		1
115	57	chr1	43916945	43957555	40610	Loss	1									1
116	58	chr1	44986012	45061560	75548	Gain	4													4				7	5
117	58	chr1	44986012	45037421	51409	Gain	2												2
118	58	chr1	44986012	45048025	62013	Gain	1												1
119	58	chr1	44986012	45067094	81082	Gain	1												1
120	59	chr1	45795271	45807784	12513	Gain	5				5
121	60	chr1	46778284	46792290	14006	Gain	1															1			2
122	61	chr1	47887771	47927904	40133	Loss	1												1
123	62	chr1	48010310	48038759	28449	Loss	48	5	5	4	5	4	3	4	1		2	2	4	4	2	3		3	2
124	62	chr1	48010310	48041546	31236	Loss	4					1				1					1	1
125	62	chr1	48026079	48038759	12680	Loss	2						2
126	63	chr1	50008209	50030427	22218	Loss	1													1
127	64	chr1	50594407	50630920	36513	Loss	1			1
128	65	chr1	50686041	50705536	19495	Loss	4	4
129	66	chr1	51050962	51077106	26144	Loss	4							2								2
130	67	chr1	55252281	55260627	8346	Loss	1															1
131	67	chr1	55260568	55279562	18994	Loss	2					2
132	67	chr1	55260568	55286053	25485	Loss	1													1
133	68	chr1	55432119	55461244	29125	Loss	1								1
134	69	chr1	56887153	56898894	11741	Loss	1											1
135	70	chr1	57664322	57672316	7994	Loss	1									1
136	70	chr1	57667767	57677164	9397	Loss	3							1			1		1
137	70	chr1	57667767	57692513	24746	Loss	1										1
138	71	chr1	58995302	59029714	34412	Loss	1											1
139	72	chr1	59381539	59393832	12293	Loss	1							1
140	72	chr1	59384602	59396877	12275	Loss	1							1
141	73	chr1	60484102	60508757	24655	Gain	18	1	3	2				4		1	3				2	2		1	3
142	74	chr1	60855725	60883409	27684	Loss	1								1
143	75	chr1	60976391	61007369	30978	Loss	1								1
144	75	chr1	60993887	61003350	9463	Loss	5	1		3							1
145	76	chr1	61446242	61475764	29522	Loss	1															1
146	77	chr1	62401731	62436125	34394	Loss	3												3
147	78	chr1	62669377	62688504	19127	Loss	1														1
148	78	chr1	62678737	62692108	13371	Loss	1			1
149	78	chr1	62681305	62692108	10803	Loss	1										1
150	78	chr1	62683906	62692108	8202	Loss	1										1
151	79	chr1	62753995	62788993	34998	Loss	2											2
152	79	chr1	62763149	62788993	25844	Loss	1		1
153	79	chr1	62765951	62788993	23042	Loss	2									2
154	80	chr1	62983369	63003278	19909	Loss	1						1
155	81	chr1	64632334	64642463	10129	Loss	3														3
156	82	chr1	65462253	65494662	32409	Gain	1									1
157	83	chr1	66142200	66149372	7172	Loss	17	1		2	5		5	2		1			1
158	84	chr1	67445541	67487658	42117	Loss	1								1
159	84	chr1	67465172	67487658	22486	Loss	1							1
160	85	chr1	69259874	69304987	45113	Loss	2							2
161	86	chr1	69444109	69454671	10562	Loss	14	3		4		5					1	1						1
162	87	chr1	70313941	70330767	16826	Loss	2							2
163	88	chr1	70809479	70847575	38096	Loss	1									1
164	89	chr1	71110178	71119449	9271	Loss	1									1
165	90	chr1	71520371	71545695	25324	Loss	1													1
166	91	chr1	72585646	72608170	22524	Loss	1							1
167	92	chr1	73534976	73606285	71309	Gain	1										1
168	92	chr1	73534976	73594005	59029	Gain	1										1
169	92	chr1	73534976	73606285	71309	Gain	1										1
170	92	chr1	73548674	73583171	34497	Gain	1													1
171	92	chr1	73580143	73620225	40082	Loss	1									1
172	92	chr1	73583112	73620225	37113	Loss	5		5
173	92	chr1	73601527	73616720	15193	Loss	2														2
174	93	chr1	73856713	73887028	30315	Loss	1										1
175	94	chr1	74050575	74081227	30652	Gain	1		1
176	95	chr1	74264380	74277276	12896	Gain	3								1			1		1
177	96	chr1	74321095	74344430	23335	Loss	1								1
178	97	chr1	74570667	74717982	147315	Loss	1					1
179	97	chr1	74574044	74774304	200260	Loss	1	1
180	97	chr1	74574044	74784646	210602	Loss	1					1
181	97	chr1	74577025	74692146	115121	Loss	1					1
182	97	chr1	74595570	74696364	100794	Loss	1						1
183	97	chr1	74595570	74692146	96576	Loss	1			1
184	98	chr1	75477945	75491113	13168	Loss	1								1
185	99	chr1	75765008	75816770	51762	Loss	1											1
186	99	chr1	75796961	75816770	19809	Loss	1											1
187	100	chr1	79132956	79145882	12926	Loss	2								1	1
188	101	chr1	79525910	79541628	15718	Loss	1									1
189	101	chr1	79530759	79541628	10869	Loss	2									1						1
190	102	chr1	79946902	79954501	7599	Loss	5			2				2								1
191	102	chr1	79946902	79967289	20387	Loss	1			1
192	102	chr1	79946902	79961777	14875	Loss	1			1
193	102	chr1	79949528	79972606	23078	Loss	1									1
194	103	chr1	80874147	80896113	21966	Loss	1														1
195	103	chr1	80874147	80887034	12887	Loss	1														1
196	104	chr1	81199968	81222748	22780	Loss	3					3
197	104	chr1	81206928	81257397	50469	Gain	1												1
198	104	chr1	81212079	81251159	39080	Gain	7	3		4
199	104	chr1	81219271	81251159	31888	Gain	2	2
200	105	chr1	81261189	81351987	90798	Loss	3													3
201	105	chr1	81261189	81359918	98729	Loss	2							1		1
202	105	chr1	81261189	81351987	90798	Loss	1												1
203	105	chr1	81261189	81383973	122784	Loss	1												1
204	105	chr1	81261189	81366679	105490	Loss	1													1
205	105	chr1	81261189	81363872	102683	Loss	1											1
206	105	chr1	81261189	81359918	98729	Loss	1	1
207	105	chr1	81261189	81356737	95548	Loss	1	1
208	105	chr1	81261189	81366679	105490	Loss	1														1
209	105	chr1	81266488	81366679	100191	Gain	2						2
210	105	chr1	81270387	81359918	89531	Loss	1										1
211	105	chr1	81270387	81366679	96292	Loss	1														1
212	106	chr1	81287490	81349409	61919	Loss	1														1
213	107	chr1	81630339	81646106	15767	Gain	4						1				1			2
214	107	chr1	81634961	81646106	11145	Loss	12	5		4	2									1
215	108	chr1	81867306	81889375	22069	Loss	6							1					3	2
216	108	chr1	81867306	81899932	32626	Loss	1													1
217	108	chr1	81867306	81881156	13850	Loss	1						1
218	108	chr1	81881097	81889375	8278	Loss	5							2			1				2
219	109	chr1	82021349	82056390	35041	Loss	1							1
220	110	chr1	82344494	82373932	29438	Loss	1			1
221	111	chr1	82419917	82455440	35523	Loss	1												1
222	112	chr1	83476022	83491493	15471	Loss	1					1
223	113	chr1	83848468	83884334	35866	Loss	1											1
224	114	chr1	83931146	83944987	13841	Loss	2			2
225	114	chr1	83933856	83944987	11131	Loss	1	1
226	115	chr1	84700024	84722202	22178	Loss	1	1
227	116	chr1	86455059	86501812	46753	Gain	3											2		1								1
228	116	chr1	86462048	86485817	23769	Gain	9	1			3		1				3					1
229	116	chr1	86462048	86479821	17773	Gain	1							1
230	116	chr1	86462048	86497663	35615	Gain	1				1
231	117	chr1	87490253	87521994	31741	Loss	1		1
232	118	chr1	87834185	87881282	47097	Loss	1			1
233	119	chr1	89067709	89109383	41674	Loss	2		2
234	119	chr1	89067709	89097013	29304	Loss	1													1
235	119	chr1	89067709	89145918	78209	Loss	1														1
236	119	chr1	89125744	89149061	23317	Loss	1								1
237	120	chr1	89153635	89177997	24362	Gain	1									1
238	121	chr1	89926309	89939913	13604	Loss	1									1
239	122	chr1	89981760	89998781	17021	Gain	1												1
240	123	chr1	90845913	90871059	25146	Loss	1	1
241	124	chr1	90892313	90907981	15668	Loss	1	1
242	124	chr1	90901105	90907981	6876	Loss	1					1
243	125	chr1	91990551	91999392	8841	Gain	1															1
244	126	chr1	93699330	93705483	6153	Loss	1															1
245	126	chr1	93702708	93708503	5795	Loss	2						2
246	127	chr1	95072464	95095526	23062	Loss	3											2		1
247	128	chr1	96018371	96050514	32143	Loss	1		1
248	129	chr1	98425678	98450290	24612	Loss	2								1			2
249	129	chr1	98425678	98431839	6161	Loss	1															1
250	129	chr1	98425678	98436584	10906	Loss	1												1
251	130	chr1	99207286	99220390	13104	Loss	2									2
252	130	chr1	99209978	99216738	6760	Loss	1													1
253	130	chr1	99209978	99233916	23938	Loss	1													1
254	131	chr1	100808330	100847330	39000	Gain	1												1
255	132	chr1	101045530	101077960	32430	Gain	1												1
256	133	chr1	101130330	101145230	14900	Gain	1												1
257	134	chr1	102072690	102091350	18660	Gain	1									1
258	135	chr1	102709660	102730530	20870	Gain	1														1
259	136	chr1	103286220	103293620	7400	Loss	1										1
260	137	chr1	103788950	103814780	25830	Loss	1														1
261	138	chr1	104376480	104503860	127380	Gain	1				1
262	138	chr1	104448070	104517350	69280	Loss	11	1		2	1	4	2									1
263	138	chr1	104448070	104486690	38620	Gain	3								1			1		1
264	138	chr1	104448070	104483970	35900	Loss	2			1									1
265	138	chr1	104448070	104522420	74350	Loss	1						1
266	138	chr1	104448070	104472820	24750	Loss	1						1
267	138	chr1	104448070	104513610	65540	Loss	1					1
268	138	chr1	104451730	104517350	65620	Loss	2							1			1
269	138	chr1	104479440	104503860	24420	Gain	1										1										1	1
270	138	chr1	104486640	104517350	30710	Loss	1												1
271	139	chr1	105353440	105394470	41030	Loss	1									1
272	139	chr1	105357700	105394470	36770	Loss	1									1
273	140	chr1	105438560	105464780	26220	Loss	1								1
274	141	chr1	107815550	107836360	20810	Loss	2						2
275	142	chr1	108104540	108119670	15130	Loss	1		1
276	143	chr1	109705300	109725640	20340	Gain	1										1
277	144	chr1	110072040	110114790	42750	Loss	1											1
278	145	chr1	110507960	110536930	28970	Loss	1													1
279	146	chr1	111267440	111282770	15330	Loss	4		4
280	147	chr1	111742430	111764030	21600	Loss	1									1
281	148	chr1	112315920	112335750	19830	Loss	1															1
282	148	chr1	112315920	112358420	42500	Loss	1								1
283	148	chr1	112315920	112362790	46870	Loss	1													1
284	148	chr1	112315920	112355190	39270	Loss	1															1
285	149	chr1	112594820	112625350	30530	Loss	1															1
286	149	chr1	112612690	112644190	31500	Loss	2			2
287	150	chr1	113754300	113772220	17920	Loss	2			2
288	151	chr1	113793530	113799250	5720	Gain	1													1
289	152	chr1	114425000	114438420	13420	Loss	1													1
290	153	chr1	114583750	114614390	30640	Loss	1			1
291	153	chr1	114583750	114617190	33440	Loss	1			1
292	153	chr1	114588210	114617190	28980	Loss	1													1
293	154	chr1	114834470	114851440	16970	Loss	1					1
294	155	chr1	114949190	114963700	14510	Loss	1															1
295	155	chr1	114949190	114977120	27930	Loss	1							1
296	155	chr1	114953220	114963700	10480	Loss	1															1
297	156	chr1	115654920	115682410	27490	Loss	1										1
298	157	chr1	116457210	116482270	25060	Loss	3		3
299	158	chr1	117329040	117348220	19180	Gain	1	1
300	159	chr1	117380910	117415170	34260	Loss	1	1
301	160	chr1	117519220	117551810	32590	Gain	2						2
302	160	chr1	117524180	117551810	27630	Gain	9	4		3		2
303	160	chr1	117524180	117556230	32050	Gain	3					3
304	161	chr1	117561450	117784990	223540	Gain	2												2
305	161	chr1	117571840	117784990	213150	Gain	1												1
306	161	chr1	117582610	117784990	202380	Gain	1													1
307	162	chr1	117787880	117848070	60190	Loss	1													1
308	162	chr1	117787880	117833050	45170	Loss	1				1
309	162	chr1	117790710	117833050	42340	Gain	1						1
310	162	chr1	117797170	117833050	35880	Gain	3	1				1	1
311	162	chr1	117821000	117853900	32900	Loss	1									1
312	164	chr1	119091740	119104000	12260	Loss	2							1						1
313	165	chr1	120322350	120328450	6100	Loss	4					2		1					1
314	166	chr1	121515330	121544870	29540	Loss	1										1
315	167	chr1	122529960	122547520	17560	Loss	2							1						1
316	168	chr1	123171390	123201720	30330	Loss	3					1		2
317	168	chr1	123175740	123207800	32060	Loss	2			2
318	168	chr1	123175740	123201720	25980	Loss	1							1
319	168	chr1	123182370	123207800	25430	Loss	1	1
320	168	chr1	123188930	123207800	18870	Loss	2		1											1
321	168	chr1	123188930	123199000	10070	Loss	1		1
322	168	chr1	123191720	123201720	10000	Loss	1		1
323	169	chr1	123398100	123422620	24520	Loss	1													1
324	170	chr1	123713150	123735450	22300	Loss	2								1	1
325	170	chr1	123713150	123721830	8680	Loss	1													1
326	171	chr1	124351960	124377060	25100	Gain	1															1
327	172	chr1	125067110	125077300	10190	Gain	5					5
328	172	chr1	125067110	125074470	7360	Gain	2	2
329	173	chr1	125111040	125148680	37640	Loss	2									2
330	174	chr1	126136850	126160630	23780	Loss	3				1		1						1
331	175	chr1	126869380	126898600	29220	Loss	1				1
332	175	chr1	126878600	126893660	15060	Gain	3					2	1
333	175	chr1	126878600	126889270	10670	Gain	1	1
334	176	chr1	126995400	127014810	19410	Loss	1									1
335	177	chr1	127108720	127160070	51350	Gain	4			4
336	178	chr1	127491410	127499590	8180	Gain	2											2
337	179	chr1	127760940	127771890	10950	Gain	4								2	1		1
338	180	chr1	127968730	127996380	27650	Gain	1												1
339	180	chr1	127979340	128004000	24660	Loss	1				1
340	180	chr1	127983570	128004000	20430	Loss	1				1
341	180	chr1	127988860	128041100	52240	Gain	1										1
342	180	chr1	128019880	128041100	21220	Gain	5	1						2					2
343	180	chr1	128019880	128038120	18240	Gain	1															1
344	180	chr1	128019880	128044140	24260	Gain	1				1
345	180	chr1	128025000	128044140	19140	Gain	1												1
346	180	chr1	128025000	128041100	16100	Gain	1						1
347	181	chr1	128103050	128112730	9680	Gain	1											1
348	181	chr1	128105730	128116550	10820	Gain	2									1				1
349	181	chr1	128105730	128112730	7000	Gain	2											1			1
350	181	chr1	128116490	128156860	40370	Loss	1														1
351	181	chr1	128130750	128156860	26110	Loss	1												1
352	182	chr1	128293420	128305240	11820	Loss	1													1
353	183	chr1	128436780	128444380	7600	Loss	5	2					2					1
354	183	chr1	128436780	128454140	17360	Loss	3			1		1							1
355	183	chr1	128436780	128483810	47030	Loss	3			3
356	184	chr1	128726700	128749740	23040	Loss	1												1
357	184	chr1	128743270	128764160	20890	Loss	1															1
358	185	chr1	128890100	128916190	26090	Loss	1							1
359	186	chr1	129099460	129105380	5920	Loss	1							1
360	187	chr1	129143130	129163770	20640	Loss	1													1
361	188	chr1	129614960	129644270	29310	Loss	1													1
362	189	chr1	129728310	129752790	24480	Gain	1												1
363	190	chr1	130032590	130041980	9390	Loss	1					1
364	191	chr1	130217070	130234370	17300	Gain	1												1
365	192	chr1	130451280	130460910	9630	Gain	1										1
366	193	chr1	132110440	132129400	18960	Loss	1									1
367	194	chr1	132743790	132766000	22210	Loss	1										1
368	195	chr1	134673690	134704920	31230	Gain	1												1
369	196	chr1	136645450	136676520	31070	Loss	2	2
370	196	chr1	136648770	136663270	14500	Loss	1		1
371	197	chr1	137557530	137581880	24350	Loss	1													1
372	198	chr1	137675460	137704660	29200	Gain	1															1
373	199	chr1	138972360	139024160	51800	Loss	1									1
374	200	chr1	139416560	139454470	37910	Loss	1									1
375	200	chr1	139419610	139446120	26510	Loss	3		3
376	200	chr1	139427080	139454470	27390	Loss	12							4	2	2	1	1		1		1
377	200	chr1	139427080	139451910	24830	Loss	1													1
378	200	chr1	139429950	139440480	10530	Loss	1						1
379	200	chr1	139429950	139446120	16170	Loss	1						1
380	201	chr1	139861310	139874600	13290	Loss	3							2							1
381	201	chr1	139861310	139885240	23930	Loss	2									2
382	202	chr1	140139730	140159080	19350	Loss	1			1
383	203	chr1	140556680	140628510	71830	Gain	42	5	5	4	5	5	5	4+1?	2		3	2	4			2		1			1	1
384	203	chr1	140556680	140621380	64700	Gain	3													3
385	203	chr1	140556680	140638080	81400	Gain	2														2
386	203	chr1	140556680	140649450	92770	Gain	1															1
387	203	chr1	140556680	140606550	49870	Gain	1							1
388	203	chr1	140556680	140614680	58000	Gain	1														1
389	203	chr1	140567000	140649450	82450	Gain	1															1
390	203	chr1	140567000	140621380	54380	Loss	1							1
391	203	chr1	140574170	140638080	63910	Gain	1							1
392	203	chr1	140585450	140614680	29230	Gain	1									1
393	204	chr1	140962080	140984050	21970	Loss	2								2
394	205	chr1	142179490	142205870	26380	Loss	1											1
395	205	chr1	142195120	142251040	55920	Loss	1															1
396	206	chr1	142807280	142830000	22720	Gain	1							1
397	206	chr1	142812510	142830000	17490	Gain	3								1	2
398	206	chr1	142818130	142830000	11870	Gain	1							1
399	207	chr1	142986390	143013300	26910	Gain	1													1
400	208	chr1	144180100	144194660	14560	Loss	1	1
401	208	chr1	144185960	144194660	8700	Loss	3	1	2
402	209	chr1	144185960	144269280	83320	Gain	1							1
403	209	chr1	144209250	144240350	31100	Gain	1										1
404	209	chr1	144209250	144246170	36920	Gain	1							1
405	209	chr1	144212400	144269280	56880	Gain	2				1							1
406	209	chr1	144212400	144264440	52040	Gain	1												1
407	209	chr1	144212400	144240350	27950	Gain	1														1
408	209	chr1	144228800	144240350	11550	Loss	9							3		1	1			2		2						1
409	209	chr1	144228800	144261110	32310	Gain	5			2	1	1							1
410	209	chr1	144228800	144340180	111380	Gain	1			1
411	209	chr1	144228800	144269280	40480	Gain	1				1
412	209	chr1	144228800	144252820	24020	Gain	1					1
413	209	chr1	144228800	144240350	11550	Gain	1														1
414	209	chr1	144240290	144356620	116330	Loss	2		2
415	209	chr1	144240290	144362110	121820	Loss	1													1
416	209	chr1	144246120	144356620	110500	Loss	2		2
417	209	chr1	144246120	144362110	115990	Loss	1		1
418	209	chr1	144249310	144386220	136910	Loss	2	2
419	209	chr1	144249310	144362110	112800	Loss	2	2
420	209	chr1	144249310	144403060	153750	Loss	1	1
421	209	chr1	144255770	144312010	56240	Loss	1							1
422	209	chr1	144264390	144296040	31650	Loss	1										1
423	209	chr1	144269220	144296040	26820	Loss	1									1
424	209	chr1	144275580	144296040	20460	Loss	10					2	5	1				1	1
425	209	chr1	144278320	144296040	17720	Loss	1										1
426	209	chr1	144291300	144300160	8860	Loss	1															1
427	209	chr1	144300100	144340180	40080	Gain	3			1	2
428	209	chr1	144300100	144320490	20390	Gain	2			1	1
429	209	chr1	144300100	144367990	67890	Gain	1							1
430	209	chr1	144300100	144330310	30210	Gain	1				1
431	210	chr1	145892300	145919660	27360	Loss	2						1	1
432	211	chr1	146957170	146988110	30940	Loss	1															1
433	212	chr1	147439610	147447420	7810	Loss	1															1
434	213	chr1	148059380	148084490	25110	Loss	1											1
435	213	chr1	148063330	148081930	18600	Loss	6	1	4	1
436	213	chr1	148063330	148084490	21160	Loss	5		1			1		2				1
437	214	chr1	148294360	148308000	13640	Loss	1													1
438	215	chr1	149701450	149728190	26740	Loss	1			1
439	216	chr1	150081710	150101860	20150	Loss	1															1
440	217	chr1	150170190	150178990	8800	Loss	1							1
441	218	chr1	150828990	150844230	15240	Gain	6					4						2
442	219	chr1	150974610	150986800	12190	Loss	2							2											1
443	220	chr1	152966120	152997970	31850	Gain	5							5											2
444	220	chr1	152966120	153002520	36400	Gain	1									1
445	221	chr1	153862460	153899780	37320	Loss	1									1
446	222	chr1	155892260	155924070	31810	Loss	1								1
447	222	chr1	155900880	155924070	23190	Loss	1								1
448	223	chr1	156877990	157084570	206580	Loss	1	1
449	223	chr1	157012100	157076040	63940	Loss	1				1
450	224	chr1	158244150	158253500	9350	Loss	5	2					3
451	225	chr1	158567090	158583000	15910	Loss	4	1			1										1	1
452	225	chr1	158572040	158583000	10960	Loss	13	1	1	4	1		2						1		1	2
453	225	chr1	158574840	158583000	8160	Loss	12		3					4			1		3			1
454	225	chr1	158574840	158643010	68170	Loss	1										1
455	225	chr1	158574840	158597900	23060	Loss	1				1
456	226	chr1	158649690	158686730	37040	Gain	1												1
457	227	chr1	158715220	158730200	14980	Loss	3						3
458	228	chr1	160227840	160261490	33650	Loss	1		1
459	229	chr1	161297500	161328740	31240	Loss	1								1
460	230	chr1	162148200	162171890	23690	Gain	6									1	4		1						1
461	231	chr1	165883950	166001450	117500	Loss	23		1	3	2	2	4	4		1	3				1	2		4	3
462	231	chr1	165883950	165992630	108680	Loss	1					1
463	231	chr1	165887450	165992630	105180	Loss	2		2
464	231	chr1	165887450	166001450	114000	Loss	1		1
465	231	chr1	165890720	166001450	110730	Loss	1														1
466	232	chr1	166206940	166214390	7450	Loss	1															1
467	233	chr1	169230130	169237500	7370	Loss	1													1
468	234	chr1	169935790	169948460	12670	Loss	1												1
469	235	chr1	170134910	170149560	14650	Gain	2										2
470	236	chr1	170243110	170255190	12080	Loss	1															1
471	236	chr1	170243110	170265120	22010	Loss	1										1
472	236	chr1	170243110	170261580	18470	Loss	1										1
473	237	chr1	170411670	170459860	48190	Loss	1										1
474	238	chr1	172342390	172366060	23670	Loss	1			1
475	239	chr1	173150330	173169210	18880	Loss	1				1
476	240	chr1	174738210	174802160	63950	Loss	1										1
477	240	chr1	174759580	174790030	30450	Loss	1							1
478	240	chr1	174763520	174790030	26510	Loss	2			1				1
479	240	chr1	174763520	174775070	11550	Loss	1						1
480	241	chr1	175188330	175213200	24870	Gain	1												1
481	242	chr1	175690940	175718270	27330	Loss	1									1
482	243	chr1	178251410	178272410	21000	Loss	1												1
483	244	chr1	178319450	178348160	28710	Loss	2										1					1
484	245	chr1	178425080	178433310	8230	Loss	3														3
485	246	chr1	178631960	178662550	30590	Gain	1										1
486	247	chr1	178949250	178979750	30500	Loss	1															1
487	247	chr1	178962960	178971980	9020	Loss	1												1
488	248	chr1	179020160	179060620	40460	Loss	1									1
489	249	chr1	181363300	181409180	45880	Loss	1											1
490	249	chr1	181384980	181422520	37540	Loss	1													1
491	249	chr1	181409120	181436130	27010	Loss	2				2
492	250	chr1	181479530	181489990	10460	Loss	1							1
493	250	chr1	181479530	181523600	44070	Loss	1							1
494	250	chr1	181483040	181489990	6950	Loss	1										1
495	251	chr1	181785500	181794080	8580	Loss	1														1
496	252	chr1	183216240	183223300	7060	Loss	1													1
497	253	chr1	184050680	184088140	37460	Loss	1						1
498	254	chr1	184311540	184339340	27800	Loss	1														1
499	255	chr1	184478340	184505410	27070	Loss	1													1
500	256	chr1	184854480	184885050	30570	Gain	2				1							1
501	256	chr1	184857640	184885050	27410	Gain	1					1													2
502	257	chr1	185044180	185087380	43200	Loss	1										1
503	257	chr1	185052800	185077830	25030	Loss	2		1							1
504	257	chr1	185052800	185087380	34580	Loss	1	1
505	257	chr1	185058110	185087380	29270	Loss	2													2
506	257	chr1	185058110	185090220	32110	Loss	1								1
507	258	chr1	185318210	185341680	23470	Loss	1				1
508	259	chr1	185363880	185387090	23210	Gain	1						1
509	259	chr1	185369300	185387090	17790	Gain	4						4
510	260	chr1	186492990	186499310	6320	Loss	1												1
511	261	chr1	186816800	186836800	20000	Loss	4					1						1		2
512	261	chr1	186816800	186839580	22780	Loss	1							1
513	261	chr1	186820680	186836800	16120	Loss	8							4							2	2
514	261	chr1	186820680	186839580	18900	Loss	1											1
515	261	chr1	186828160	186836800	8640	Loss	4								1		2					1
516	262	chr1	186882420	186906920	24500	Loss	2							1					1
517	262	chr1	186882420	186912210	29790	Loss	2							1					1
518	262	chr1	186882420	186916070	33650	Loss	1				1
519	263	chr1	188439710	188495310	55600	Loss	1									1
520	263	chr1	189866350	189884270	17920	Loss	1									1
521	263	chr1	190039190	190055490	16300	Loss	2					2
522	263	chr1	190597240	190608090	10850	Gain	3												1		2
523	263	chr1	190777640	190821760	44120	Gain	1													1
524	263	chr1	191105070	191133790	28720	Loss	1	1
525	263	chr1	191108330	191133790	25460	Loss	1					1
526	264	chr1	191162790	191214890	52100	Loss	1									1
527	265	chr1	191460760	191495440	34680	Loss	24	3			2	5	5	2				2		3		2
528	265	chr1	191460760	191499080	38320	Loss	1							1
529	265	chr1	191460760	191486620	25860	Gain	1	1
530	265	chr1	191464100	191495440	31340	Loss	1															1
531	265	chr1	191466830	191495440	28610	Loss	1							1
532	266	chr1	191787710	191811800	24090	Gain	1															1
533	267	chr1	192332410	192371210	38800	Loss	1									1
534	268	chr1	192439670	192466020	26350	Loss	1							1
535	268	chr1	192443310	192466020	22710	Loss	2							2
536	269	chr1	192872930	192903690	30760	Loss	1													1
537	270	chr1	193228760	193246730	17970	Loss	3			3
538	270	chr1	193228760	193249820	21060	Loss	1			1
539	270	chr1	193249770	193288940	39170	Gain	1									1
540	270	chr1	193252500	193288940	36440	Gain	1													1
541	270	chr1	193266530	193288940	22410	Gain	2									1				1
542	270	chr1	193266530	193286280	19750	Gain	1									1
543	271	chr1	193322080	193351190	29110	Gain	1											1
544	271	chr1	193333070	193355160	22090	Gain	1									1
545	273	chr1	193403250	193432260	29010	Gain	1		1
546	274	chr1	193513340	193535020	21680	Loss	4			2	1		1
547	274	chr1	193513340	193553480	40140	Loss	1										1
548	274	chr1	193513340	193539810	26470	Loss	1										1
549	274	chr1	193518290	193539810	21520	Loss	1															1
550	274	chr1	193527450	193539810	12360	Loss	2												2
551	274	chr1	193527450	193548560	21110	Loss	2						2
552	274	chr1	193527450	193535020	7570	Loss	2				1			1
553	275	chr1	194954620	194961850	7230	Loss	6								2	1		2		1
554	276	chr1	197526800	197566290	39490	Loss	1											1
555	276	chr1	197546350	197566290	19940	Loss	1						1
556	277	chr1	197704530	197747520	42990	Loss	7								1	2				1	3			1
557	277	chr1	197704530	197758120	53590	Gain	2		2
558	277	chr1	197704530	197747520	42990	Gain	2			2																		1
559	277	chr1	197704530	197775600	71070	Loss	3					2						1
560	277	chr1	197704530	197763080	58550	Gain	1		1
561	277	chr1	197704530	197725950	21420	Gain	1		1
562	277	chr1	197709680	197747520	37840	Gain	1							1
563	277	chr1	197709680	197775600	65920	Loss	1					1
564	277	chr1	197719600	197747520	27920	Gain	10	5		2									1	1		1
565	277	chr1	197719600	197758120	38520	Gain	3				3
566	277	chr1	197719600	197775600	56000	Loss	3					2								1
567	277	chr1	197719600	197752550	32950	Loss	1													1
568	277	chr1	197732660	197747520	14860	Loss	3							1	1	1
569	277	chr1	197732660	197782680	50020	Loss	1												1
570	277	chr1	197735140	197747520	12380	Loss	10							5			4					1
571	277	chr1	197735140	197775600	40460	Loss	2												2
572	279	chr1	197798660	197826060	27400	Loss	1														1
573	280	chr1	197892030	197909550	17520	Loss	1														1
574	280	chr1	197906980	197928570	21590	Loss	2										2
575	280	chr1	197906980	197934360	27380	Loss	1															1
576	280	chr1	197906980	197940140	33160	Loss	1										1
577	281	chr1	198122550	198153730	31180	Loss	1											1
578	282	chr1	198194090	198217590	23500	Loss	1															1
579	283	chr1	198898470	199128330	229860	Loss	1	1
580	283	chr1	198898470	199108980	210510	Loss	1					1
581	283	chr1	199032650	199108980	76330	Loss	1						1
582	283	chr1	199055710	199124700	68990	Loss	2			2
583	283	chr1	199108920	199147960	39040	Gain	1				1
584	283	chr1	199128270	199147960	19690	Gain	3			2												1
585	284	chr1	199266460	199318320	51860	Gain	1											1
586	284	chr1	199273970	199306940	32970	Gain	1									1
587	284	chr1	199301200	199318320	17120	Gain	1								1
588	285	chr1	199388080	199414680	26600	Loss	1															1
589	286	chr1	199639590	199659050	19460	Gain	1			1
590	286	chr1	199649750	199659050	9300	Loss	1									1
591	286	chr1	199653750	199664220	10470	Loss	1															1
592	287	chr1	199909280	199949790	40510	Gain	1											1
593	288	chr1	200341730	200367880	26150	Loss	2									1	1
594	288	chr1	200341730	200370680	28950	Loss	1													1
595	289	chr1	200548320	200568010	19690	Loss	14	2	5		2	1	3				1
596	289	chr1	200548320	200603580	55260	Loss	1													1
597	289	chr1	200555820	200570970	15150	Loss	1													1
598	289	chr1	200599490	200629570	30080	Loss	5		5
599	290	chr10	5271	23937	18666	Gain	1										1							1
600	290	chr10	5271	32050	26779	Gain	1												1								1
601	291	chr10	47506	78624	31118	Loss	2													2					1
602	291	chr10	47506	81415	33909	Loss	1				1
603	292	chr10	100269	171096	70827	Loss	1													1
604	292	chr10	118357	171096	52739	Loss	1												1
605	292	chr10	127978	171096	43118	Loss	34	4	4	3		3	5	3	1	2	1	1	2	2		3		2	2
606	292	chr10	127978	197368	69390	Loss	6					2		1	1	1			1
607	292	chr10	127978	212574	84596	Loss	1										1
608	292	chr10	127978	202503	74525	Loss	1										1
609	292	chr10	127978	175191	47213	Loss	1							1
610	292	chr10	127978	217501	89523	Loss	1							1
611	292	chr10	127978	157998	30020	Loss	1							1
612	292	chr10	134118	171096	36978	Loss	2		1	1
613	292	chr10	134118	157998	23880	Loss	1											1
614	292	chr10	137812	160895	23083	Loss	1										1
615	293	chr10	1215819	1236036	20217	Loss	1		1
616	294	chr10	1372204	1384537	12333	Loss	1		1
617	295	chr10	1421750	1457567	35817	Loss	1									1
618	296	chr10	1571738	1605609	33871	Loss	1											1
619	297	chr10	3514670	3540426	25756	Loss	1	1
620	297	chr10	3514670	3543741	29071	Loss	1			1
621	298	chr10	3753648	3766055	12407	Gain	3									2				1
622	298	chr10	3757509	3766055	8546	Gain	4								1					2	1
623	299	chr10	3850637	3861851	11214	Loss	17	4		4	2	3	2	2
624	299	chr10	3850637	3879516	28879	Loss	1					1
625	300	chr10	3898172	3905383	7211	Loss	1															1
626	301	chr10	5019330	5037085	17755	Loss	1											1
627	302	chr10	6844846	6866125	21279	Gain	4			3			1
628	302	chr10	6848084	6866125	18041	Gain	2			1									1
629	303	chr10	7135999	7156735	20736	Loss	1			1
630	303	chr10	7138655	7173466	34811	Loss	6						2	1					1	2
631	303	chr10	7138655	7179770	41115	Loss	3				3											1
632	303	chr10	7138655	7191196	52541	Loss	1										1
633	303	chr10	7138655	7156735	18080	Loss	1					1
634	303	chr10	7168515	7179770	11255	Loss	3				1										1	1
635	304	chr10	7908744	7937112	28368	Gain	1									1
636	305	chr10	9152895	9166176	13281	Loss	3												3
637	305	chr10	9152895	9163753	10858	Loss	1						1
638	306	chr10	9209546	9222017	12471	Gain	10	5	5
639	307	chr10	9451014	9462365	11351	Loss	1									1
640	308	chr10	9469160	9516795	47635	Loss	1								1
641	308	chr10	9469160	9478356	9196	Loss	1								1
642	309	chr10	10064690	10104165	39475	Loss	1								1
643	310	chr10	10365464	10395542	30078	Gain	1									1
644	310	chr10	10365464	10391797	26333	Gain	1									1
645	311	chr10	10603435	10617167	13732	Gain	6			3					1	1						1
646	312	chr10	12045272	12083958	38686	Loss	1							1
647	313	chr10	12070444	12076504	6060	Gain	3								1	2
648	314	chr10	13487118	13508475	21357	Loss	1			1
649	315	chr10	13602504	13643695	41191	Loss	1							1
650	315	chr10	13614002	13640611	26609	Loss	1														1
651	316	chr10	14627722	14643473	15751	Loss	1															1
652	317	chr10	15442257	15463809	21552	Loss	1								1
653	318	chr10	17175129	17193924	18795	Loss	1		1
654	318	chr10	17342009	17350210	8201	Loss	2					2
655	320	chr10	18899152	18908364	9212	Loss	2			2
656	320	chr10	18905772	18913859	8087	Loss	9				2		4						2			1
657	320	chr10	18908306	18969417	61111	Loss	1											1
658	320	chr10	18913800	18943335	29535	Loss	1										1
659	321	chr10	19386153	19408675	22522	Loss	1											1
660	321	chr10	19391027	19418120	27093	Loss	2			2
661	321	chr10	19391027	19432991	41964	Loss	1			1
662	321	chr10	19391027	19421327	30300	Loss	1				1
663	321	chr10	19397523	19408675	11152	Loss	3						1							2
664	321	chr10	19397523	19405214	7691	Loss	1												1
665	321	chr10	19397523	19405214	7691	Loss	1													1
666	322	chr10	20259080	20293601	34521	Loss	1											1
667	323	chr10	20601074	20663954	62880	Loss	1													1
668	323	chr10	20641613	20656131	14518	Loss	1						1
669	324	chr10	21029951	21036808	6857	Loss	11	4	4				2	1
670	324	chr10	21029951	21063276	33325	Loss	1		1
671	325	chr10	21658040	21681085	23045	Gain	1											1
672	325	chr10	21658040	21669182	11142	Gain	1											1
673	326	chr10	22041229	22069248	28019	Loss	1						1
674	327	chr10	22145212	22170305	25093	Gain	1											1
675	328	chr10	22509377	22555179	45802	Loss	1									1											1
676	328	chr10	22517017	22552473	35456	Gain	1						1
677	328	chr10	22517017	22555179	38162	Gain	1				1
678	328	chr10	22526047	22555179	29132	Gain	1					1
679	329	chr11	1158	17032	15874	Gain	1											1									1
680	329	chr11	1158	34022	32864	Gain	1											1
681	330	chr11	502692	513277	10585	Loss	1			1
682	331	chr11	547064	572389	25325	Loss	3			1					2
683	332	chr11	598890	624201	25311	Gain	3								3
684	333	chr11	1144841	1155660	10819	Loss	1											1
685	334	chr11	2628018	2672655	44637	Loss	1			1
686	334	chr11	2645457	2672655	27198	Loss	1						1
687	334	chr11	2672596	2685432	12836	Gain	1		1
688	334	chr11	2678755	2685432	6677	Gain	18	3	3		1		5	2				2	1		1			3	2
689	334	chr11	2678755	3243751	564996	Gain	1												1							1	1
690	335	chr11	4865538	4876587	11049	Loss	1													1
691	336	chr11	4940058	4957679	17621	Loss	1													1
692	337	chr11	5205209	5219745	14536	Loss	2													1	1
693	337	chr11	5208207	5219745	11538	Loss	1									1
694	338	chr11	6017662	6026607	8945	Loss	1			1
695	339	chr11	7083533	7114866	31333	Loss	1													1
696	340	chr11	7496383	7504521	8138	Loss	4			2				1								1
697	340	chr11	7496383	7515273	18890	Loss	2												2
698	340	chr11	7496383	7522650	26267	Loss	1				1
699	340	chr11	7504462	7515273	10811	Loss	2				2
700	340	chr11	7522591	7549248	26657	Gain	1			1
701	341	chr11	7731872	7757335	25463	Gain	1										1
702	342	chr11	7918112	7941772	23660	Loss	2		2
703	343	chr11	8808639	8832206	23567	Loss	1													1
704	344	chr11	8933172	8950111	16939	Gain	1								1
705	344	chr11	8945917	8965564	19647	Gain	1												1
706	345	chr11	8974139	8996890	22751	Gain	1			1
707	345	chr11	8996831	9004355	7524	Loss	6					4	2
708	346	chr11	10732786	10751538	18752	Loss	1							1
709	346	chr11	10732786	10755899	23113	Loss	1											1
710	346	chr11	10732786	10766211	33425	Loss	1											1
711	346	chr11	10751479	10760804	9325	Loss	1										1
712	347	chr11	11040212	11057086	16874	Loss	1											1
713	348	chr11	11074245	11083853	9608	Loss	2	1				1
714	349	chr11	11389286	11400809	11523	Loss	1															1
715	350	chr11	11995903	12027131	31228	Loss	2								1		1
716	350	chr11	11995903	12023958	28055	Loss	2									1	1
717	350	chr11	11995903	12019062	23159	Loss	1										1
718	350	chr11	11999717	12044539	44822	Loss	1								1
719	351	chr11	12136788	12160279	23491	Loss	1										1
720	352	chr11	12314149	12321065	6916	Loss	3			1										1	1
721	353	chr11	12716999	12745908	28909	Loss	1										1
722	354	chr11	12976290	13095460	119170	Loss	1												1
723	355	chr11	13410340	13430429	20089	Gain	1												1
724	356	chr11	14891335	14909775	18440	Loss	1										1								1
725	356	chr11	14897605	14909775	12170	Loss	4										2	2
726	357	chr11	15224574	15258159	33585	Gain	1									1
727	357	chr11	15229932	15239681	9749	Loss	1													1
728	357	chr11	15254515	15267473	12958	Gain	3		2												1
729	358	chr11	16640392	16647571	7179	Loss	7											1	3	3
730	358	chr11	16640392	16688052	47660	Loss	1													1
731	360	chr11	16927219	16952684	25465	Gain	2															2
732	361	chr11	16955037	16970921	15884	Loss	5			2			1	1			1
733	361	chr11	16955037	16968386	13349	Loss	3			2											1
734	361	chr11	16955037	16977043	22006	Loss	2						1	1
735	361	chr11	16955037	16999881	44844	Loss	1													1
736	361	chr11	16965556	16979554	13998	Loss	1															1
737	362	chr11	17261369	17288205	26836	Gain	1									1
738	363	chr11	17335799	17348588	12789	Gain	14	5	5								2	2
739	364	chr11	17562508	17593376	30868	Gain	1											1
740	364	chr11	17565270	17593376	28106	Gain	1											1
741	365	chr11	18043985	18063366	19381	Gain	1				1
742	366	chr11	18155223	18193481	38258	Loss	1								1
743	366	chr11	18159694	18193481	33787	Loss	1									1
744	366	chr11	18168629	18189778	21149	Loss	1									1
745	367	chr11	18430837	18446742	15905	Gain	1												1
746	367	chr11	18435236	18446742	11506	Gain	2				2
747	368	chr11	18562648	18573820	11172	Gain	4								1	3
748	368	chr11	18562648	18570442	7794	Gain	2				1				1
749	369	chr11	18667998	18733480	65482	Loss	5	1			4
750	369	chr11	18667998	18685247	17249	Loss	5		3							1				1
751	369	chr11	18667998	18733480	65482	Loss	1							1
752	369	chr11	18667998	18716834	48836	Loss	2	1						1
753	369	chr11	18667998	18685247	17249	Loss	1				1
754	369	chr11	18703300	18719904	16604	Loss	5			3		1		1
755	369	chr11	18703300	18733480	30180	Loss	2			1	1
756	369	chr11	18703300	18716834	13534	Loss	1															1
757	369	chr11	18703300	18733480	30180	Loss	1							1
758	369	chr11	18708832	18778654	69822	Gain	1									1
759	369	chr11	18708832	18739402	30570	Gain	1											1
760	370	chr11	18988373	19009000	20627	Loss	1		1
761	371	chr11	19223603	19230645	7042	Gain	2												2
762	372	chr11	20406670	20428756	22086	Gain	1										1
763	373	chr11	20694481	20711733	17252	Gain	2									1				1
764	373	chr11	20699791	20730644	30853	Loss	1						1
765	373	chr11	20699791	20711733	11942	Loss	1					1
766	374	chr11	21455207	21482599	27392	Loss	1													1
767	375	chr12	258	55716	55458	Gain	1	1																		1	1
768	375	chr12	23721	50969	27248	Gain	8	1			2						1	2	1			1		2
769	376	chr12	1001669	1047147	45478	Loss	1								1
770	376	chr12	1041391	1052007	10616	Loss	1		1
771	377	chr12	1102174	1135075	32901	Gain	4									2		1				1			1
772	377	chr12	1102174	1141429	39255	Gain	1													1
773	377	chr12	1104986	1141429	36443	Gain	10	5						2			1		2						3
774	377	chr12	1104986	1135075	30089	Gain	4								1		1			1		1
775	377	chr12	1104986	1138586	33600	Gain	4							1					1	2
776	377	chr12	1104986	1153577	48591	Gain	1											1
777	378	chr12	1876623	1899918	23295	Loss	3								1						2
778	378	chr12	1876623	1923424	46801	Loss	2								1				1
779	378	chr12	1876623	1892294	15671	Gain	1															1
780	378	chr12	1899859	1933107	33248	Loss	1									1
781	378	chr12	1899859	1923424	23565	Loss	1														1
782	378	chr12	1920098	1933107	13009	Loss	1		1
783	379	chr12	2067890	2090801	22911	Loss	1															1
784	380	chr12	2146545	2163760	17215	Gain	3			1				2
785	380	chr12	2158807	2168614	9807	Loss	2													2
786	380	chr12	2158807	2198008	39201	Loss	1												1
787	380	chr12	2229413	2255936	26523	Loss	1															1
788	380	chr12	2237037	2267245	30208	Loss	1						1
789	380	chr12	2246112	2285689	39577	Loss	1						1
790	381	chr12	2490862	2546240	55378	Loss	1						1
791	381	chr12	2520918	2546240	25322	Loss	1		1
792	381	chr12	2525252	2575021	49769	Loss	5	1	1	3
793	381	chr12	2525252	2546240	20988	Loss	1		1
794	381	chr12	2556614	2575021	18407	Gain	1													1
795	381	chr12	2561837	2594090	32253	Loss	1											1
796	381	chr12	2561837	2575021	13184	Loss	1				1
797	382	chr12	2697810	2741563	43753	Loss	1				1
798	382	chr12	2715560	2741563	26003	Loss	1			1
799	382	chr12	2719388	2741563	22175	Loss	1										1
800	382	chr12	2728695	2759683	30988	Loss	1					1
801	382	chr12	2734912	2759683	24771	Loss	1					1
802	383	chr12	2888647	2905802	17155	Loss	1				1
803	383	chr12	2903024	2921715	18691	Loss	1		1
804	383	chr12	2908777	2948958	40181	Loss	1			1
805	384	chr12	7266138	7290039	23901	Loss	1														1
806	385	chr12	7665496	7726957	61461	Loss	1		1
807	386	chr12	8012531	8062485	49954	Loss	1								1
808	387	chr12	8633839	8653138	19299	Loss	1											1
809	388	chr12	9082121	9102458	20337	Loss	1						1
810	389	chr12	9132396	9156017	23621	Loss	2	1				1												1
811	389	chr12	9137099	9156017	18918	Loss	2					2
812	390	chr12	9578438	9604465	26027	Loss	2								1	1
813	391	chr12	10025171	10050494	25323	Loss	1										1
814	391	chr12	10027990	10063851	35861	Loss	1							1
815	392	chr12	10489660	10510289	20629	Gain	1										1
816	393	chr12	12236083	12250256	14173	Gain	1												1
817	394	chr12	12850773	12875265	24492	Gain	1												1
818	395	chr12	13577318	13602392	25074	Gain	1											1
819	396	chr12	13827608	13847342	19734	Loss	1					1
820	396	chr12	13834294	13864648	30354	Loss	2	1	1
821	397	chr12	13931771	13949073	17302	Loss	1												1
822	398	chr12	14825393	14847771	22378	Loss	2				2
823	399	chr12	14926254	14942657	16403	Loss	1						1
824	400	chr12	15223331	15231346	8015	Loss	1														1
825	401	chr12	15553101	15597121	44020	Loss	1									1
826	402	chr12	15729868	15748938	19070	Loss	2									2
827	402	chr12	15729868	15777576	47708	Loss	2											2
828	402	chr12	15729868	15755230	25362	Loss	1													1
829	403	chr12	15829358	15856938	27580	Loss	1			1
830	403	chr12	15829358	15836939	7581	Loss	1					1
831	404	chr12	17839780	17848630	8850	Loss	1						1
832	405	chr12	17962481	17972531	10050	Loss	1							1
833	406	chr12	18229925	18242707	12782	Loss	2								1	1
834	407	chr12	18362139	18371118	8979	Loss	1									1
835	408	chr12	18793362	18802930	9568	Loss	3			2	1
836	408	chr12	18793362	18819596	26234	Loss	2			2
837	409	chr12	19778409	19808365	29956	Loss	1						1
838	410	chr13	503330	578442	75112	Loss	42	4	5	3		5	5	5	2	1	4	1	1		2	4
839	410	chr13	503330	588132	84802	Loss	8			1				2					3	2
840	410	chr13	503330	575702	72372	Loss	5				4									1
841	410	chr13	503330	573053	69723	Loss	1	1																				1
842	410	chr13	505737	578442	72705	Loss	1									1
843	410	chr13	519087	578442	59355	Loss	1														1
844	410	chr13	527932	554814	26882	Loss	1											1
845	411	chr13	611558	648854	37296	Gain	1				1
846	411	chr13	619425	648854	29429	Gain	1				1
847	412	chr13	699666	762686	63020	Loss	2									2
848	412	chr13	703857	759519	55662	Loss	7					4		2			1
849	412	chr13	703857	734255	30398	Loss	5					1		1		1		2
850	412	chr13	703857	754426	50569	Loss	1															1
851	412	chr13	703857	779966	76109	Loss	1										1
852	412	chr13	703857	762686	58829	Loss	1							1
853	412	chr13	707960	734255	26295	Loss	6										1		3	2
854	412	chr13	707960	738410	30450	Loss	2	1											1
855	412	chr13	707960	762686	54726	Loss	1							1
856	412	chr13	707960	741024	33064	Loss	1								1
857	412	chr13	707960	759519	51559	Loss	1													1
858	412	chr13	713010	754426	41416	Loss	5				5
859	412	chr13	713010	762686	49676	Loss	2							2
860	412	chr13	721265	741024	19759	Loss	5						5
861	412	chr13	721265	734255	12990	Loss	5	4												1
862	412	chr13	725406	745626	20220	Loss	3			3
863	412	chr13	725406	734255	8849	Loss	2			1												1
864	412	chr13	725406	759519	34113	Loss	2														2
865	412	chr13	725406	738410	13004	Loss	1															1
866	412	chr13	740972	773229	32257	Gain	1											1						1	1
867	413	chr13	1330959	1591248	260289	Loss	1	1
868	413	chr13	1339676	1596446	256770	Loss	1					1
869	413	chr13	1355667	1596446	240779	Loss	1					1
870	413	chr13	1547024	1572701	25677	Gain	1													1
871	413	chr13	1579387	1591248	11861	Loss	5	4								1
872	413	chr13	1579387	1596446	17059	Loss	1										1
873	414	chr13	2230669	2236614	5945	Loss	1				1
874	415	chr13	2588870	2600722	11852	Loss	1															1
875	416	chr13	3322177	3351143	28966	Loss	1				1
876	417	chr13	4454411	4505436	51025	Loss	1										1
877	417	chr13	4458709	4484738	26029	Loss	1													1
878	417	chr13	4476352	4505436	29084	Loss	1														1
879	417	chr13	4479117	4505436	26319	Loss	3											1		2
880	417	chr13	4479117	4508188	29071	Loss	1										1
881	417	chr13	4499083	4505436	6353	Loss	1												1
882	418	chr13	4630561	4649025	18464	Loss	1				1
883	419	chr13	7283417	7302025	18608	Loss	2						2
884	419	chr13	7288790	7307341	18551	Loss	1						1
885	420	chr13	7497358	7516581	19223	Loss	1		1
886	421	chr13	8144435	8175035	30600	Loss	1								1
887	421	chr13	8156275	8175035	18760	Loss	6				1			2		2				1
888	421	chr13	8156275	8161562	5287	Loss	1														1
889	421	chr13	8159019	8175035	16016	Loss	2											2
890	421	chr13	8161517	8175035	13518	Loss	1													1
891	422	chr13	8530322	8547704	17382	Loss	1					1
892	422	chr13	8530322	8572650	42328	Loss	1					1
893	422	chr13	8534766	8572650	37884	Loss	1												1
894	422	chr13	8534766	8554555	19789	Loss	1											1
895	422	chr13	8534766	8559250	24484	Loss	1	1
896	422	chr13	8543423	8572650	29227	Loss	3							1			1		1
897	422	chr13	8563235	8587224	23989	Gain	3									1		1		1
898	422	chr13	8563235	8572650	9415	Gain	1														1
899	423	chr13	8656006	8688638	32632	Loss	2			2
900	423	chr13	8656006	8695619	39613	Loss	1			1
901	423	chr13	8656006	8680885	24879	Loss	1			1
902	423	chr13	8660043	8677256	17213	Loss	1												1
903	423	chr13	8660043	8702566	42523	Loss	1	1
904	423	chr13	8665517	8677256	11739	Loss	2	1			1
905	424	chr13	9532547	9559950	27403	Loss	2		1				1
906	424	chr13	9536225	9559950	23725	Loss	1						1
907	425	chr13	9650577	9658779	8202	Gain	1													1
908	426	chr13	10132366	10172747	40381	Loss	1						1
909	427	chr13	11355091	11370582	15491	Loss	1					1
910	428	chr13	12732037	12760907	28870	Loss	1									1
911	429	chr13	13000414	13026184	25770	Gain	1													1
912	430	chr13	13122609	13172308	49699	Loss	1					1
913	431	chr13	14511843	14550827	38984	Gain	1						1
914	432	chr13	15751888	15769598	17710	Loss	3														3				6
915	433	chr13	15794176	15807260	13084	Gain	1							1
916	433	chr13	15798928	15820177	21249	Loss	2				1	1
917	434	chr13	16034348	16063908	29560	Loss	1			1
918	435	chr13	16803951	16811954	8003	Loss	3									3
919	436	chr13	17044653	17068381	23728	Loss	1				1
920	437	chr13	17290473	17297463	6990	Loss	1											1
921	438	chr13	17334519	17341126	6607	Loss	1														1
922	439	chr13	17489940	17507043	17103	Loss	1				1
923	440	chr13	18371723	18383401	11678	Loss	4							4											1
924	440	chr13	18371723	18386670	14947	Loss	1							1
925	440	chr13	18371723	18380405	8682	Loss	1									1
926	441	chr13	18881877	18911404	29527	Gain	4				1	1	2													1*	1	1
927	442	chr14	776500	794901	18401	Gain	2												2
928	443	chr14	1402627	1422677	20050	Loss	1															1
929	444	chr14	1760237	1792545	32308	Loss	7			2	1		3				1
930	444	chr14	1760237	1787743	27506	Loss	4			1		2					1
931	445	chr14	2358722	2396429	37707	Loss	3						3
932	446	chr14	2784521	2799875	15354	Loss	1												1
933	447	chr14	4416130	4430017	13887	Loss	1										1
934	448	chr14	5039419	5082951	43532	Loss	1						1
935	449	chr14	5127324	5158152	30828	Loss	2											1		1
936	450	chr14	5483766	5506662	22896	Loss	1															1
937	450	chr14	5483766	5498741	14975	Loss	1											1
938	451	chr14	6181285	6213039	31754	Loss	1	1
939	452	chr14	6488819	6521955	33136	Loss	1				1
940	453	chr14	6807771	6846594	38823	Loss	2										2
941	454	chr14	7331988	7345312	13324	Loss	1											1
942	454	chr14	7339992	7345312	5320	Loss	1										1
943	455	chr14	8476778	8498286	21508	Loss	1						1
944	455	chr14	8480781	8498286	17505	Loss	1						1
945	456	chr14	8557351	8580882	23531	Loss	1						1
946	457	chr14	8602995	8622033	19038	Loss	1															1
947	458	chr14	9662698	9699416	36718	Loss	1															1
948	458	chr14	9682387	9699416	17029	Loss	1						1
949	459	chr14	10119419	10147904	28485	Gain	1									1
950	460	chr14	11268248	11291534	23286	Loss	1						1
951	461	chr14	11976224	12003467	27243	Gain	1															1
952	462	chr14	12051146	12068039	16893	Loss	8	2	3	3
953	462	chr14	12051146	12064857	13711	Loss	2	1		1
954	463	chr14	12219689	12242944	23255	Loss	2							1							1
955	463	chr14	12236440	12259415	22975	Loss	1													1
956	464	chr14	12293278	12314249	20971	Gain	1															1
957	464	chr14	12293278	12320231	26953	Gain	1												1
958	465	chr14	12500394	12505273	4879	Loss	2			1			1
959	466	chr14	13053672	13078074	24402	Gain	2									2
960	467	chr14	13085562	13107470	21908	Loss	1						1
961	467	chr14	13085562	13101652	16090	Loss	1	1
962	468	chr14	13538651	13569746	31095	Loss	2								1					1
963	469	chr14	13986359	13999804	13445	Loss	1										1
964	470	chr14	14361197	14415208	54011	Loss	1							1
965	470	chr14	14364439	14415208	50769	Gain	11	3			4	2	2
966	470	chr14	14364439	14418942	54503	Loss	2										2
967	470	chr14	14364439	14410043	45604	Loss	1															1
968	470	chr14	14364439	14402024	37585	Loss/gain	3	1									1		1
969	470	chr14	14364439	14397170	32731	Loss	1														1
970	470	chr14	14364439	14410043	45604	Loss	1														1
971	470	chr14	14369849	14415208	45359	Loss	1									1
972	470	chr14	14374008	14418942	44934	Loss	1										1
973	470	chr14	14374008	14492199	118191	Loss	1										1
974	470	chr14	14374008	14415208	41200	Gain	1					1
975	470	chr14	14378671	14410043	31372	Loss	1															1
976	470	chr14	14378671	14426782	48111	Loss	1							1
977	470	chr14	14454934	14492199	37265	Loss	1										1
978	470	chr14	14463685	14492199	28514	Loss	1												1
979	470	chr14	14469481	14492199	22718	Loss	4							1			2		1
980	470	chr14	14469481	14479595	10114	Loss	1							1
981	471	chr14	14997075	15054696	57621	Loss	1															1
982	471	chr14	15019113	15054696	35583	Loss	2							1			1
983	471	chr14	15019113	15057558	38445	Loss	2							1				1
984	471	chr14	15043606	15054696	11090	Loss	1										1
985	472	chr14	15711709	15815191	103482	Loss	1	1
986	473	chr15	1	38885	38885	Loss	1													1
987	474	chr15	743435	774475	31040	Loss	1										1
988	475	chr15	2376466	2389006	12540	Gain	5	1		4
989	476	chr15	2529053	2562852	33799	Loss	1													1
990	476	chr15	2553286	2602795	49509	Loss	1										1
991	477	chr15	2689443	2701224	11781	Loss	1						1
992	477	chr15	2689443	2706417	16974	Loss	1			1
993	478	chr15	2732016	2766947	34931	Loss	1												1
994	479	chr15	3278096	3300196	22100	Gain	1												1
995	480	chr15	4625673	4665289	39616	Gain	1											1
996	480	chr15	4632860	4676306	43446	Gain	2									1				1
997	480	chr15	4646354	4676306	29952	Gain	2								1	1
998	481	chr15	4711428	4746628	35200	Gain	1								1
999	482	chr15	4985572	5012527	26955	Loss	3			3
1000	483	chr15	5089094	5134013	44919	Loss	1											1
1001	484	chr15	6132731	6173451	40720	Loss	1					1
1002	485	chr15	6926180	6942770	16590	Loss	2	2
1003	485	chr15	6942711	6949959	7248	Loss	1						1
1004	486	chr15	7039248	7071141	31893	Loss	1				1
1005	486	chr15	7068069	7087469	19400	Loss	3						2						1
1006	486	chr15	7068069	7082125	14056	Loss	1											1
1007	486	chr15	7078442	7087469	9027	Loss	1						1
1008	486	chr15	7082066	7087469	5403	Loss	1						1
1009	487	chr15	7135638	7159265	23627	Loss	1	1
1010	488	chr15	7758574	7764564	5990	Gain	1											1
1011	488	chr15	7758574	7776026	17452	Gain	1	1
1012	488	chr15	7758574	7781458	22884	Gain	1														1
1013	489	chr15	7896151	7930075	33924	Loss	2											2
1014	490	chr15	7974599	8000531	25932	Loss	1		1
1015	490	chr15	7981720	8020502	38782	Loss	1											1
1016	490	chr15	7988519	8006986	18467	Loss	1									1
1017	490	chr15	7988519	8014495	25976	Loss	1													1
1018	490	chr15	7988519	8010355	21836	Loss	1													1
1019	490	chr15	7988519	8020502	31983	Loss	1											1
1020	490	chr15	7992630	8014495	21865	Loss	10			4				1			1		2	1		1
1021	490	chr15	7992630	8010355	17725	Loss	2								1						1
1022	490	chr15	7992630	8000531	7901	Loss	1												1
1023	490	chr15	7992630	8020502	27872	Loss	1													1
1024	490	chr15	7996533	8014495	17962	Loss	2							1								1
1025	491	chr15	9389114	9415219	26105	Loss	1											1
1026	491	chr15	9405343	9426605	21262	Loss	1															1
1027	491	chr15	9405343	9440863	35520	Loss	1										1
1028	491	chr15	9409184	9440863	31679	Loss	1													1
1029	491	chr15	9423273	9445960	22687	Loss	1							1
1030	492	chr15	9636288	9643910	7622	Loss	10						3	1		1	1	1	2		1
1031	492	chr15	9636288	9647516	11228	Loss	6			4			2												1
1032	492	chr15	9636288	9652736	16448	Loss	1											1
1033	493	chr15	10143166	10167875	24709	Loss	1														1
1034	494	chr15	10232561	10273736	41175	Gain	1									1
1035	494	chr15	10238293	10273736	35443	Gain	3									1		1		1
1036	494	chr15	10238293	10279568	41275	Gain	1											1									1
1037	495	chr15	10728574	10776414	47840	Loss	3		3
1038	496	chr15	11023701	11047952	24251	Loss	1				1
1039	497	chr15	11169800	11198201	28401	Gain	1										1
1040	497	chr15	11180122	11198201	18079	Gain	1															1
1041	498	chr15	11261122	11312488	51366	Loss	1											1
1042	499	chr15	11488671	11517264	28593	Loss	1			1
1043	499	chr15	11491511	11517264	25753	Loss	2			1			1
1044	500	chr15	11544299	11574781	30482	Loss	1										1
1045	501	chr15	12622535	12962965	340430	Loss	1						1
1046	501	chr15	12701204	12962965	261761	Loss	1					1
1047	501	chr15	12704046	12962965	258919	Loss	1					1
1048	501	chr15	12713443	12962965	249522	Loss	1	1
1049	501	chr15	12750257	12962965	212708	Loss	2			1			1
1050	502	chr16	73	191476	191403	Gain	3								2					1
1051	502	chr16	73	429425	429352	Loss	2	1					1													1	1	1
1052	502	chr16	73	199413	199340	Gain	1											1
1053	502	chr16	73	35948	35875	Loss	1				1
1054	502	chr16	73	218156	218083	Loss	1				1
1055	502	chr16	73	168517	168444	Loss	1					1
1056	502	chr16	73	230625	230552	Gain	1														1
1057	502	chr16	73	225752	225679	Gain	1														1
1058	502	chr16	14345	213419	199074	Gain	1													1
1059	502	chr16	14345	191476	177131	Gain	1											1
1060	502	chr16	14345	199413	185068	Gain	1				1
1061	502	chr16	18048	187325	169277	Gain	1									1
1062	502	chr16	25335	35948	10613	Loss	1															1
1063	502	chr16	148954	199413	50459	Gain	1							1
1064	502	chr16	160029	207696	47667	Gain	1															1
1065	502	chr16	168458	247634	79176	Gain	1							1
1066	502	chr16	168458	199413	30955	Gain	1													1
1067	502	chr16	172339	199413	27074	Gain	4				1						1		2
1068	502	chr16	172339	207696	35357	Gain	1															1
1069	502	chr16	187275	199413	12138	Gain	6	4	1					1
1070	502	chr16	187275	247634	60359	Gain	1															1
1071	502	chr16	187275	253947	66672	Gain	1										1
1072	502	chr16	187275	225752	38477	Gain	1		1
1073	502	chr16	199354	218156	18802	Loss	3									1		1		1					3
1074	502	chr16	199354	413902	214548	Loss	1									1
1075	502	chr16	204655	218156	13501	Loss	17	5			4			4	1		1	1	1
1076	502	chr16	204655	413902	209247	Loss	8			4		2	1						1
1077	502	chr16	204655	235094	30439	Loss	2						1			1
1078	502	chr16	204655	409885	205230	Loss	2						2
1079	502	chr16	204655	429425	224770	Loss	2					2
1080	502	chr16	204655	230625	25970	Loss	1							1										1
1081	502	chr16	204655	365879	161224	Loss	1								1										3
1082	502	chr16	204655	423174	218519	Loss	1					1
1083	502	chr16	213360	413902	200542	Loss	1													1
1084	502	chr16	218097	413902	195805	Loss	1													1
1085	502	chr16	225693	241940	16247	Gain	1											1							2
1086	502	chr16	238749	253947	15198	Gain	1							1
1087	502	chr16	241892	413902	172010	Loss	1															1
1088	502	chr16	241892	253947	12055	Gain	1										1
1089	502	chr16	258907	413902	154995	Loss	25	2	5		2			5			4		2	1	1	3
1090	502	chr16	258907	405778	146871	Loss	2											1		1
1091	502	chr16	258907	365879	106972	Loss	3								1			1			1
1092	502	chr16	258907	419199	160292	Loss	1						1
1093	502	chr16	280486	365879	85393	Loss	2									1					1
1094	502	chr16	280486	413902	133416	Loss	2	2
1095	502	chr16	280486	352976	72490	Loss	1							1
1096	502	chr16	315862	405778	89916	Loss	1									1
1097	502	chr16	343942	413902	69960	Loss	3				1			1					1
1098	502	chr16	365820	409885	44065	Loss	1				1
1099	502	chr16	375603	409885	34282	Loss	1				1
1100	502	chr16	398322	413902	15580	Loss	1							1
1101	503	chr17	502335	532803	30468	Gain	1															1
1102	503	chr17	502335	560531	58196	Gain	2				1											1
1103	503	chr17	502335	573150	70815	Gain	1									1
1104	503	chr17	532759	573150	40391	Gain	1															1
1105	503	chr17	543207	642949	99742	Loss	1	1																1
1106	504	chr17	1036860	1068200	31340	Gain	2									1		1
1107	504	chr17	1036860	1056878	20018	Gain	1											1
1108	505	chr17	1364257	1384766	20509	Gain	2									1		1
1109	506	chr17	1440435	1452022	11587	Loss	3	3
1110	506	chr17	1440435	1466246	25811	Loss	1						1
1111	506	chr17	1440435	1448646	8211	Loss	1	1
1112	507	chr17	1547877	1560214	12337	Loss	2			1			1
1113	507	chr17	1547877	1563289	15412	Loss	1						1
1114	507	chr17	1547877	1566651	18774	Loss	1			1
1115	508	chr17	2887402	2916359	28957	Loss	1				1
1116	509	chr17	4847243	4863906	16663	Loss	1											1
1117	509	chr17	4856019	4863906	7887	Loss	1						1
1118	510	chr17	5260692	5290342	29650	Loss	1					1
1119	511	chr17	5463166	5495323	32157	Loss	2	1				1
1120	511	chr17	5463166	5498346	35180	Loss	1					1
1121	512	chr17	5953218	5983600	30382	Loss	1					1
1122	512	chr17	5956594	5983600	27006	Loss	4			1			3
1123	512	chr17	5956594	5993658	37064	Loss	1						1
1124	513	chr17	6551380	6582141	30761	Loss	1					1
1125	514	chr17	6794389	6819630	25241	Gain	1									1
1126	515	chr17	7348345	7365575	17230	Loss	1															1
1127	516	chr17	8525781	8558413	32632	Loss	1												1
1128	516	chr17	8532228	8558413	26185	Loss	2							1				1
1129	516	chr17	8532228	8561570	29342	Loss	1			1
1130	516	chr17	8532228	8564128	31900	Loss	1					1
1131	516	chr17	8532228	8550356	18128	Loss	1														1
1132	516	chr17	8538786	8558413	19627	Loss	3							2					1
1133	517	chr17	8870557	8888219	17662	Loss	1						1
1134	518	chr17	9291729	9314978	23249	Gain	1									1
1135	519	chr17	9612896	9640494	27598	Gain	1									1
1136	520	chr18	457	223679	223222	Loss	1	1
1137	521	chr18	372390	397894	25504	Gain	1													1
1138	521	chr18	372390	400489	28099	Gain	1	1
1139	521	chr18	375984	397894	21910	Gain	7	3	4
1140	521	chr18	375984	400489	24505	Gain	2	1	1
1141	522	chr18	428697	461493	32796	Gain	1							1
1142	523	chr18	561722	595162	33440	Gain	2										2
1143	523	chr18	561722	589864	28142	Gain	2										2
1144	524	chr18	635215	647594	12379	Loss	6	2			2			1				1
1145	524	chr18	635215	668836	33621	Loss	1										1
1146	525	chr18	1798892	1824854	25962	Gain	10				4	3					2	1
1147	525	chr18	1798892	1815693	16801	Gain	1						1
1148	525	chr18	1798892	1818549	19657	Gain	1					1
1149	525	chr18	1798892	1859983	61091	Gain	1					1
1150	525	chr18	1807384	1815693	8309	Gain	1	1
1151	525	chr18	1807384	1824854	17470	Gain	1	1
1152	525	chr18	1812187	1824854	12667	Gain	1								1
1153	525	chr18	1812187	1845145	32958	Loss	1											1							1
1154	525	chr18	1818495	1856658	38163	Loss	8			2				4	1		1										1
1155	525	chr18	1824795	1859983	35188	Loss	2						1							1
1156	525	chr18	1824795	1839547	14752	Loss	1							1
1157	525	chr18	1824795	1879693	54898	Loss	1			1
1158	525	chr18	1827990	1856658	28668	Loss	2			1			1
1159	525	chr18	1827990	1839547	11557	Loss	1												1
1160	525	chr18	1833647	1856658	23011	Loss	1							1
1161	526	chr18	1883004	1904764	21760	Gain	1													1
1162	526	chr18	1888573	1904764	16191	Gain	1									1
1163	527	chr18	2134461	2164357	29896	Loss	1			1
1164	528	chr18	2216112	2239518	23406	Loss	1				1
1165	529	chr18	3843730	3874553	30823	Loss	1						1
1166	529	chr18	3843730	3879058	35328	Loss	1						1
1167	530	chr18	4386819	4421952	35133	Loss	1						1
1168	531	chr18	4607433	4628894	21461	Loss	1						1
1169	532	chr18	4710802	4729679	18877	Loss	1	1
1170	533	chr18	7353263	7376587	23324	Loss	1													1
1171	534	chr18	7891670	7925220	33550	Loss	2						2
1172	535	chr18	8939279	8960049	20770	Loss	1															1
1173	536	chr18	9753695	9775141	21446	Loss	1			1
1174	537	chr19	1311	19342	18031	Loss	1						1
1175	537	chr19	1311	21988	20677	Loss	1						1
1176	538	chr19	188218	212268	24050	Loss	1										1
1177	539	chr19	825525	854489	28964	Loss	1										1
1178	540	chr19	2376466	2398881	22415	Loss	2								1	1
1179	541	chr19	3148203	3176030	27827	Gain	1									1
1180	542	chr19	3366703	3412359	45656	Gain	1									1
1181	543	chr19	3959078	3984064	24986	Loss	1								1
1182	544	chr19	4767803	4783576	15773	Gain	1														1
1183	545	chr19	5184355	5215129	30774	Loss	1											1
1184	546	chr19	5850436	5875474	25038	Loss	1															1
1185	547	chr19	6022119	6056803	34684	Loss	1						1
1186	547	chr19	6034943	6059302	24359	Loss	1								1
1187	548	chr19	6423203	6450291	27088	Loss	1									1
1188	549	chr19	7132903	7139844	6941	Loss	1									1
1189	550	chr19	7543217	7590823	47606	Gain	1											1
1190	550	chr19	7547060	7587795	40735	Gain	1											1
1191	551	chr2	678825	685992	7167	Loss	1										1
1192	552	chr2	792427	866527	74100	Loss	1		1
1193	552	chr2	816708	863962	47254	Loss	1										1
1194	552	chr2	826131	863962	37831	Loss	22				3		3	4	2	1			3	2	1	3
1195	552	chr2	826131	854454	28323	Loss	7	2	2			3
1196	552	chr2	826131	866527	40396	Loss	6		2		2		2
1197	552	chr2	826131	844004	17873	Loss	4			4
1198	552	chr2	826131	860544	34413	Loss	2	2
1199	552	chr2	826131	932345	106214	Loss	1													1
1200	552	chr2	826131	875718	49587	Loss	1											1
1201	552	chr2	826131	851704	25573	Loss	1	1
1202	552	chr2	826131	847113	20982	Loss	1					1
1203	552	chr2	832208	863962	31754	Loss	11							3			3	1	1		2	1
1204	552	chr2	832208	854454	22246	Loss	1									1
1205	552	chr2	832208	932345	100137	Loss	1													1				1
1206	552	chr2	832208	844004	11796	Loss	1					1
1207	553	chr2	1115685	1147793	32108	Loss	1	1
1208	554	chr2	2462593	2498916	36323	Loss	2									2
1209	554	chr2	2466637	2498916	32279	Loss	1									1
1210	555	chr2	5585535	5614063	28528	Loss	1		1
1211	555	chr2	5596539	5609914	13375	Loss	6	1		3			2
1212	555	chr2	5596539	5614063	17524	Loss	3		2			1
1213	556	chr2	6195613	6222680	27067	Loss	1											1
1214	557	chr2	7177096	7214303	37207	Loss	1							1
1215	558	chr2	7255241	7285752	30511	Loss	1									1									1
1216	558	chr2	7282627	7289219	6592	Loss	2						2
1217	558	chr2	7282627	7308513	25886	Loss	1										1
1218	559	chr2	7303367	7321613	18246	Loss	1												1
1219	560	chr2	7386786	7395571	8785	Loss	7							4	1		1		1
1220	561	chr2	7543226	7563046	19820	Loss	1							1
1221	562	chr2	7683568	7705498	21930	Loss	1												1
1222	562	chr2	7686170	7718274	32104	Loss	1						1
1223	562	chr2	7693000	7723807	30807	Loss	2														2
1224	563	chr2	7755024	7813914	58890	Loss	1									1
1225	564	chr2	8264922	8289030	24108	Loss	1											1
1226	565	chr2	9250996	9276522	25526	Loss	2										1			1
1227	565	chr2	9259172	9276522	17350	Loss	2												1			1
1228	566	chr2	9513714	9527562	13848	Loss	1										1
1229	567	chr2	9757658	9796712	39054	Loss	1		1
1230	567	chr2	9765563	9779565	14002	Loss	2		1								1
1231	568	chr2	10807421	10821039	13618	Gain	3														3
1232	569	chr2	10964865	10973295	8430	Loss	2						1									1
1233	570	chr2	11909738	11956405	46667	Loss	1									1
1234	571	chr2	12934329	12984968	50639	Loss	1										1
1235	572	chr2	13859447	13885601	26154	Loss	2						2
1236	573	chr2	14045699	14075044	29345	Loss	1											1
1237	574	chr2	14157170	14173292	16122	Loss	1							1
1238	574	chr2	14157170	14201708	44538	Loss	1					1
1239	575	chr2	14723374	14752431	29057	Loss	1													1
1240	576	chr2	15849634	15860926	11292	Loss	1												1
1241	577	chr2	17324500	17331435	6935	Gain	1													1
1242	578	chr2	18644014	18676139	32125	Loss	1								1
1243	579	chr2	19983858	20014139	30281	Loss	1		1
1244	580	chr2	20317138	20350762	33624	Loss	2		2
1245	581	chr2	21764872	21779436	14564	Loss	1															1
1246	581	chr2	21770000	21779436	9436	Loss	6	1		3			1									1
1247	581	chr2	21770000	21785176	15176	Loss	2	2
1248	582	chr2	23404586	23421567	16981	Loss	1			1
1249	583	chr2	24695436	24710720	15284	Loss	1										1
1250	583	chr2	24700126	24710720	10594	Loss	1						1
1251	584	chr2	24724743	24777377	52634	Loss	1											1
1252	585	chr2	27348444	27361095	12651	Gain	1												1
1253	586	chr2	27581820	27607692	25872	Gain	1												1
1254	587	chr2	30901724	30965262	63538	Loss	1															1
1255	587	chr2	30901724	30929398	27674	Loss	1											1
1256	587	chr2	30901724	30915292	13568	Loss	1						1
1257	588	chr2	31024367	31045248	20881	Gain	18			4		1	5	4	2							2
1258	589	chr2	31247850	31260832	12982	Loss	1													1
1259	590	chr2	31529391	31545327	15936	Loss	2	1													1
1260	591	chr2	31720252	31757704	37452	Loss	1													1
1261	592	chr2	32022541	32031365	8824	Loss	1			1
1262	593	chr2	33008648	33032827	24179	Loss	2							2
1263	593	chr2	33023183	33042572	19389	Loss	1									1
1264	594	chr2	34564806	34584797	19991	Loss	1								1
1265	595	chr2	34899418	34918458	19040	Loss	1															1
1266	595	chr2	34899418	34921510	22092	Loss	1									1
1267	596	chr2	35732048	35748952	16904	Loss	7		5												2
1268	596	chr2	35732057	35756297	24240	Loss	36	2		4	2	5		5	1		3	2	4	4	1	3
1269	596	chr2	35732057	35748952	16895	Loss	2				2
1270	596	chr2	35732057	35760245	28188	Loss	1															1
1271	596	chr2	35732057	35790516	58459	Loss	1										1
1272	599	chr2	36501184	36511022	9838	Loss	5							5											2
1273	600	chr2	38240434	38268289	27855	Loss	1									1
1274	601	chr2	40649688	40657983	8295	Loss	1	1
1275	601	chr2	40654695	40675515	20820	Gain	5										2			2		1
1276	602	chr2	41414727	41470943	56216	Loss	2				1						1
1277	602	chr2	41419926	41470943	51017	Loss	3				3
1278	602	chr2	41419926	41440007	20081	Loss	1				1
1279	603	chr2	41756218	41811909	55691	Loss	2				2
1280	604	chr2	43851094	43875051	23957	Loss	1															1
1281	605	chr2	44746072	44771761	25689	Loss	1											1
1282	606	chr2	46235002	46256088	21086	Loss	2	1		1
1283	607	chr2	46801442	46825282	23840	Loss	2											2
1284	607	chr2	46801442	46830440	28998	Loss	2			2
1285	608	chr2	47344181	47368197	24016	Loss	1											1
1286	609	chr2	48156765	48207347	50582	Loss	1						1
1287	609	chr2	48193972	48207347	13375	Loss	1		1
1288	610	chr2	48410181	48417780	7599	Loss	1												1
1289	611	chr2	49173046	49231438	58392	Gain	23	4		1	2	1	2	3	1			1	1	4		3
1290	611	chr2	49173046	49204928	31882	Gain	7		3			2				1		1
1291	611	chr2	49173046	49223891	50845	Gain	2														2
1292	611	chr2	49173046	49264608	91562	Gain	1		1
1293	611	chr2	49177325	49231438	54113	Gain	13	1		3	2	2	3	1		1
1294	611	chr2	49183436	49231438	48002	Gain	1		1																			1
1295	611	chr2	49189448	49204928	15480	Gain	1							1
1296	611	chr2	49194742	49204928	10186	Gain	1							1
1297	611	chr2	49242530	49275166	32636	Loss	1									1
1298	611	chr2	49250505	49275166	24661	Loss	1									1
1299	612	chr2	52224364	52275354	50990	Loss	2			1			1
1300	612	chr2	52224364	52278515	54151	Loss	1				1
1301	613	chr2	53827173	53847119	19946	Loss	2											2							1
1302	614	chr2	54396213	54416953	20740	Gain	1						1
1303	615	chr2	54533299	54597883	64584	Loss	1								1
1304	615	chr2	54559293	54609567	50274	Loss	1													1
1305	615	chr2	54559293	54583554	24261	Loss	1				1
1306	615	chr2	54562316	54583554	21238	Loss	1													1
1307	615	chr2	54569091	54583554	14463	Loss	13			4	1	2	1	2	1						2
1308	616	chr2	55096095	55149242	53147	Gain	1												1
1309	617	chr2	56022478	56049728	27250	Loss	1											1
1310	618	chr2	56514078	56540455	26377	Loss	1							1
1311	618	chr2	56524337	56540455	16118	Loss	1												1						1
1312	619	chr2	56713917	56721391	7474	Loss	1		1
1313	620	chr2	56746329	56767558	21229	Loss	1									1
1314	621	chr2	57980119	58004191	24072	Loss	10	3	2	2		3
1315	621	chr2	57982766	58019759	36993	Loss	1											1
1316	621	chr2	57982766	58004191	21425	Loss	1						1
1317	622	chr2	58818016	58875503	57487	Loss	1								1
1318	622	chr2	58841359	58884736	43377	Loss	8	1		3	2		2
1319	622	chr2	58841359	58875503	34144	Loss	7	1			1			3			1		1
1320	622	chr2	58841359	58863471	22112	Loss	2												2
1321	622	chr2	58841359	58903764	62405	Loss	2	1	1
1322	622	chr2	58841359	58871847	30488	Loss	1															1
1323	622	chr2	58841359	58910877	69518	Loss	1				1
1324	622	chr2	58845624	58884736	39112	Loss	1						1
1325	622	chr2	58849687	58884736	35049	Loss	1				1
1326	622	chr2	58854820	58875503	20683	Loss	12							1			3	2	1	4		1
1327	622	chr2	58854820	58877994	23174	Loss	5							2		3
1328	622	chr2	58854820	58871847	17027	Loss	2						2
1329	622	chr2	58859884	58875503	15619	Loss	1	1
1330	622	chr2	58863412	58877994	14582	Loss	2															2
1331	622	chr2	58863412	58875503	12091	Loss	2							1							1
1332	622	chr2	58867407	58877994	10587	Loss	1								1
1333	623	chr2	59006784	59031150	24366	Loss	2						1	1
1334	624	chr2	59452886	59488836	35950	Loss	3							1		2
1335	624	chr2	59475840	59488836	12996	Loss	1															1
1336	625	chr2	60559286	60590683	31397	Loss	1													1
1337	625	chr2	60559286	60570791	11505	Loss	1			1
1338	626	chr2	60641422	60648858	7436	Loss	8	4	4
1339	627	chr2	61616467	61645616	29149	Loss	1		1
1340	627	chr2	61631275	61657553	26278	Loss	1		1
1341	627	chr2	61634475	61657553	23078	Loss	2						2
1342	628	chr2	62117420	62153991	36571	Loss	1							1
1343	629	chr2	62441210	62482438	41228	Loss	2									1	1
1344	630	chr2	64374589	64393943	19354	Loss	1							1
1345	630	chr2	64374589	64401662	27073	Loss	1								1
1346	630	chr2	64383150	64401662	18512	Loss	1								1
1347	630	chr2	64383150	64406317	23167	Loss	1											1
1348	631	chr2	64895791	64919029	23238	Loss	1		1
1349	632	chr2	64984009	65006949	22940	Loss	1									1
1350	633	chr2	65356497	65378418	21921	Loss	1								1
1351	634	chr2	65464848	65497592	32744	Loss	1															1
1352	634	chr2	65468450	65492296	23846	Loss	1									1
1353	634	chr2	65473202	65497592	24390	Loss	1															1
1354	635	chr2	66498103	66506202	8099	Loss	2			2
1355	635	chr2	66498103	66515486	17383	Loss	2	1		1
1356	636	chr2	66636109	66643046	6937	Loss	2				2
1357	637	chr2	66965893	66986345	20452	Loss	2									2
1358	638	chr2	68340062	68347550	7488	Loss	1							1
1359	639	chr2	68749743	68763480	13737	Loss	9	5	4															1
1360	639	chr2	68749743	68757079	7336	Loss	1		1
1361	640	chr2	68829938	68837168	7230	Gain	4					1	3
1362	641	chr2	68842138	68873712	31574	Loss	1															1
1363	641	chr2	68845685	68873712	28027	Loss	1						1
1364	642	chr2	69535786	69554404	18618	Loss	1													1
1365	643	chr2	73197344	73214523	17179	Gain	1												1
1366	644	chr2	73254523	73276973	22450	Gain	13	4		4		5												1	2
1367	645	chr2	75987498	75995405	7907	Loss	10			4		4		1							1
1368	645	chr2	75987498	75999899	12401	Loss	2							2
1369	645	chr2	75992369	75999899	7530	Loss	1							1
1370	646	chr2	76532765	76582682	49917	Loss	1										1
1371	646	chr2	76576552	76600368	23816	Loss	2											1	1
1372	647	chr2	77437834	77444851	7017	Loss	1														1
1373	648	chr2	77633704	77699181	65477	Loss	1															1
1374	648	chr2	77679105	77705576	26471	Loss	2		2
1375	648	chr2	77699122	77727102	27980	Loss	1									1
1376	649	chr2	78126515	78156652	30137	Loss	6			2			2					2
1377	649	chr2	78129302	78156652	27350	Loss	1												1
1378	649	chr2	78146377	78156652	10275	Loss	14	4	5	2			3
1379	650	chr2	78793580	78828658	35078	Gain	1										1
1380	651	chr2	79634323	79654373	20050	Gain	3		3
1381	652	chr2	80826389	80855593	29204	Loss	2													2
1382	652	chr2	80826389	80845069	18680	Loss	1															1
1383	652	chr2	80826389	80855593	29204	Loss	2							1		1
1384	652	chr2	80826389	80861522	35133	Loss	1													1
1385	653	chr2	80997828	81020634	22806	Loss	1									1
1386	654	chr2	81299874	81329781	29907	Gain	1	1
1387	654	chr2	81306992	81329781	22789	Gain	7	3		4
1388	655	chr2	81367134	81390413	23279	Loss	2												2
1389	655	chr2	81371192	81402477	31285	Loss	1															1
1390	655	chr2	81371192	81390413	19221	Gain	1														1
1391	655	chr2	81374531	81390413	15882	Gain	1							1
1392	656	chr2	81911111	81942251	31140	Gain	1												1
1393	657	chr2	81966890	81978065	11175	Loss	1														1
1394	658	chr2	82940764	82972833	32069	Loss	1										1
1395	658	chr2	82949262	82985245	35983	Loss	1										1
1396	659	chr2	84198431	84209950	11519	Loss	6			3	3
1397	659	chr2	84198431	84205050	6619	Loss	5	2		1											2
1398	660	chr2	84267799	84293721	25922	Gain	1				1
1399	661	chr2	86325219	86335948	10729	Loss	1									1									6
1400	662	chr2	86566766	86574406	7640	Loss	1								1
1401	663	chr2	87429293	87445454	16161	Loss	1				1
1402	663	chr2	87429293	87449942	20649	Loss	1				1
1403	664	chr2	87929869	87967281	37412	Loss	1											1
1404	665	chr2	90243811	90282013	38202	Loss	1															1
1405	666	chr2	90569620	90622294	52674	Loss	1	1
1406	666	chr2	90588751	90641282	52531	Loss	2						2
1407	666	chr2	90588751	90636928	48177	Loss	1							1
1408	666	chr2	90599086	90622294	23208	Loss	1			1
1409	666	chr2	90613510	90641282	27772	Loss	4		2				2
1410	666	chr2	90619585	90641282	21697	Loss	1		1
1411	667	chr2	92968363	93001173	32810	Loss	1														1
1412	668	chr2	93950240	93973120	22880	Loss	1				1
1413	669	chr2	94195395	94228315	32920	Loss	2											2
1414	669	chr2	94199898	94207602	7704	Loss	2								1	1
1415	670	chr2	96744385	96775668	31283	Loss	1		1
1416	671	chr2	97164917	97181718	16801	Loss	1						1
1417	672	chr2	97308766	97338589	29823	Loss	8			2	1		3				2							5
1418	672	chr2	97312205	97338589	26384	Loss	12	1	2	1				4		1					1	2			3
1419	672	chr2	97315220	97338589	23369	Loss	2		1												1
1420	673	chr2	98703710	98727358	23648	Loss	3		3
1421	674	chr2	99057820	99082256	24436	Loss	1						1
1422	674	chr2	99060971	99082256	21285	Loss	3				3
1423	675	chr2	99296576	99321318	24742	Loss	1										1
1424	676	chr2	99354562	99372247	17685	Loss	1								1
1425	677	chr2	99568337	99575309	6972	Loss	20	3	4	4	2	2	2	1		2
1426	578	chr2	99805363	99812247	6884	Loss	4					2	2
1427	679	chr2	99931714	99989385	57671	Loss	2						2
1428	679	chr2	99941559	99951474	9915	Loss	2						2
1429	679	chr2	99941559	99983357	41798	Loss	1						1
1430	680	chr2	100260230	100284040	23810	Gain	1										1
1431	681	chr2	100547710	100571560	23850	Loss	3													1	2
1432	681	chr2	100547710	100589980	42270	Loss	1			1
1433	681	chr2	100551540	100571560	20020	Loss	1									1
1434	681	chr2	100561560	100580060	18500	Gain	1									1
1435	681	chr2	100561560	100568660	7100	Gain	1													1
1436	359	chr2	100587370	100609330	21960	Loss	1													1
1437	682	chr2	100664000	100700240	36240	Gain	1									1
1438	683	chr2	101002650	101033750	31100	Loss	1							1
1439	683	chr2	101006870	101045340	38470	Gain	2											2
1440	683	chr2	101006870	101051370	44500	Loss	1							1
1441	683	chr2	101040810	101051370	10560	Loss	1	1
1442	684	chr2	101227510	101254810	27300	Gain	1									1
1443	685	chr2	101281370	101302760	21390	Loss	1															1
1444	686	chr2	101510660	101545710	35050	Loss	1									1
1445	686	chr2	101515710	101545710	30000	Loss	2								1	1
1446	686	chr2	101515710	101542490	26780	Loss	1								1
1447	687	chr2	101621480	101643100	21620	Loss	1	1
1448	688	chr2	101795110	101820990	25880	Loss	1													1
1449	689	chr2	101848920	101869810	20890	Loss	1									1
1450	689	chr2	101851550	101866920	15370	Loss	1									1
1451	690	chr2	101983210	102004390	21180	Loss	1								1
1452	691	chr2	102176730	102193630	16900	Loss	2				1											1
1453	692	chr2	102979460	103014480	35020	Gain	1								1
1454	693	chr2	103563320	103579400	16080	Loss	1															1
1455	694	chr2	103671010	103711180	40170	Loss	1									1
1456	695	chr2	104442840	104459380	16540	Gain	2										2
1457	696	chr2	105584570	105607000	22430	Loss	1									1
1458	697	chr2	105876350	105887520	11170	Gain	7												3	4
1459	698	chr2	105907370	105930390	23020	Loss	3									1				2
1460	699	chr2	106507040	106519780	12740	Loss	1			1
1461	700	chr2	108309900	108333610	23710	Loss	1													1
1462	701	chr2	108653790	108661710	7920	Loss	3													1	2
1463	701	chr2	108653790	108664810	11020	Loss	1										1
1464	702	chr2	109695460	109713670	18210	Loss	2					1					1
1465	703	chr2	111250680	111282920	32240	Loss	4	3							1
1466	703	chr2	111250680	111265930	15250	Loss	1									1
1467	703	chr2	111250680	111278980	28300	Loss	1						1
1468	703	chr2	111250680	111293610	42930	Loss	1			1
1469	703	chr2	111254830	111282920	28090	Loss	2	1				1
1470	703	chr2	111254830	111304730	49900	Loss	1			1
1471	703	chr2	111254830	111293610	38780	Loss	1			1
1472	703	chr2	111278920	111293610	14690	Loss	1											1
1473	704	chr2	111716060	111725770	9710	Loss	1							1
1474	704	chr2	111719840	111732710	12870	Loss	1														1
1475	705	chr2	112368440	112402200	33760	Gain	1										1
1476	706	chr2	112936000	112967060	31060	Loss	1													1
1477	707	chr2	112991050	113019900	28850	Loss	4							2			1		1
1478	708	chr2	113241380	113253470	12090	Loss	2												1	1
1479	709	chr2	113486820	113509290	22470	Loss	1										1
1480	710	chr2	113775830	113781560	5730	Loss	1									1
1481	711	chr2	113828460	113846030	17570	Loss	5	2		1		1	1
1482	712	chr2	114160090	114170100	10010	Loss	3		2									1
1483	713	chr2	114545690	114551690	6000	Loss	1														1
1484	714	chr2	115068490	115083810	15320	Gain	10	5					5
1485	715	chr2	115352810	115387290	34480	Loss	1										1
1486	715	chr2	115374560	115387290	12730	Loss	3							1		1				1
1487	716	chr2	115767640	115782010	14370	Loss	1											1
1488	716	chr2	115775440	115799320	23880	Loss	5		5
1489	717	chr2	116656150	116662740	6590	Loss	3	1	1												1
1490	717	chr2	116656150	116691200	35050	Loss	2						1	1
1491	717	chr2	116656150	116673360	17210	Loss	1		1
1492	717	chr2	116656150	116662740	6590	Loss	1		1
1493	717	chr2	116656150	116673360	17210	Loss	1		1
1494	717	chr2	116673300	116684740	11440	Loss	1							1
1495	718	chr2	116726230	116750090	23860	Gain	2		2
1496	719	chr2	116755160	116773020	17860	Loss	1		1
1497	719	chr2	116772960	116812980	40020	Loss	1										1
1498	720	chr2	117261920	117274160	12240	Loss	1															1
1499	721	chr2	117409290	117429990	20700	Loss	1											1
1500	721	chr2	117425160	117441610	16450	Loss	1															1
1501	722	chr2	117886140	117911830	25690	Gain	1															1
1502	723	chr2	118018480	118060930	42450	Loss	1											1
1503	724	chr2	119175450	119190460	15010	Loss	1														1
1504	725	chr2	119334760	119350760	16000	Gain	1													1
1505	726	chr2	119945430	119999860	54430	Loss	1									1
1506	727	chr2	120097120	120117990	20870	Gain	2	1											1
1507	727	chr2	120097120	120124880	27760	Gain	1						1
1508	728	chr2	120310130	120329520	19390	Gain	1													1
1509	728	chr2	120315930	120329520	13590	Gain	5			1								2		2
1510	728	chr2	120315930	120343100	27170	Gain	2									2
1511	728	chr2	120326500	120343100	16600	Gain	1														1
1512	729	chr2	120355650	120383800	28150	Gain	1												1
1513	729	chr2	120375350	120406880	31530	Gain	2	1		1
1514	729	chr2	120375350	120399740	24390	Gain	1													1
1515	730	chr2	120600560	120610450	9890	Gain	1												1
1516	730	chr2	120603550	120610450	6900	Gain	1												1
1517	731	chr2	120982050	120991660	9610	Loss	3	2						1
1518	732	chr2	121063410	121084120	20710	Loss	1		1
1519	733	chr2	121264390	121290130	25740	Gain	1									1
1520	734	chr2	121372870	121394770	21900	Loss	1														1
1521	735	chr2	121416870	121435120	18250	Loss	1		1
1522	736	chr2	121707490	121717740	10250	Loss	2		2
1523	737	chr2	121721670	121748040	26370	Gain	1												1
1524	738	chr2	121774600	121781740	7140	Loss	3									1	2
1525	739	chr2	121970260	121991370	21110	Loss	1													1
1526	739	chr2	121982990	121991370	8380	Loss	1							1
1527	739	chr2	121987610	122010980	23370	Loss	1									1
1528	740	chr2	122347780	122360870	13090	Loss	3					2		1
1529	740	chr2	122347780	122354910	7130	Loss	1			1
1530	741	chr2	122497730	122540580	42850	Loss	1										1
1531	742	chr2	122749110	122758100	8990	Loss	1			1
1532	743	chr2	123346010	123357500	11490	Gain	1										1
1533	744	chr2	124712030	124738110	26080	Loss	3												1	2
1534	744	chr2	124712030	124721000	8970	Loss	1					1
1535	744	chr2	124714760	124738110	23350	Loss	5										3			2
1536	744	chr2	124714760	124730670	15910	Loss	2								1					1
1537	744	chr2	124720940	124730670	9730	Loss	1											1
1538	745	chr2	124986350	125013340	26990	Loss	5		4									1
1539	745	chr2	124986350	125006850	20500	Loss	1							1
1540	746	chr2	125291990	125317890	25900	Loss	3		1								2
1541	746	chr2	125291990	125299470	7480	Loss	3													3
1542	746	chr2	125291990	125313860	21870	Loss	1				1
1543	746	chr2	125291990	125306960	14970	Loss	1					1
1544	747	chr2	126686320	126742730	56410	Loss	2				1			1
1545	747	chr2	126686320	126721430	35110	Loss	1				1
1546	747	chr2	126689280	126742730	53450	Loss	1															1
1547	747	chr2	126716530	126742730	26200	Loss	1														1
1548	747	chr2	126721370	126745470	24100	Loss	1									1
1549	747	chr2	126728970	126745470	16500	Loss	1									1
1550	747	chr2	126728970	126759800	30830	Loss	1	1
1551	748	chr2	129126900	129145120	18220	Loss	1						1
1552	749	chr2	130449310	130475470	26160	Gain	5						5												2
1553	750	chr2	131047640	131056980	9340	Loss	3				1		1					1
1554	750	chr2	131047640	131060540	12900	Loss	1						1
1555	751	chr2	131873560	132031730	158170	Loss	1							1
1556	751	chr2	131873560	132018840	145280	Loss	1								1
1557	751	chr2	131885270	131919960	34690	Gain	2											2
1558	751	chr2	131900400	131914920	14520	Gain	1													1
1559	751	chr2	131904300	131914920	10620	Gain	2													2
1560	752	chr2	132596470	132616660	20190	Loss	1								1
1561	753	chr2	132756550	132763830	7280	Loss	5	3		1												1
1562	753	chr2	132763770	132773320	9550	Loss	3		3
1563	753	chr2	132763770	132780650	16880	Loss	1						1
1564	754	chr2	132908290	132929530	21240	Gain	2						2
1565	755	chr2	132947680	132982860	35180	Gain	1															1
1566	755	chr2	132947680	132980240	32560	Gain	1													1
1567	755	chr2	132952860	132982860	30000	Gain	1												1
1568	755	chr2	132955400	132982860	27460	Gain	1				1
1569	756	chr2	133016680	133023760	7080	Gain	1												1
1570	757	chr2	133442200	133461680	19480	Loss	1								1
1571	758	chr2	133505010	133517450	12440	Loss	12			4	1			2		1	1		3
1572	758	chr2	133505010	133511740	6730	Loss	3		1					1					1
1573	758	chr2	133508970	133517450	8480	Loss	2	2
1574	759	chr2	133640620	133670230	29610	Loss	1			1
1575	760	chr2	133717820	133734720	16900	Loss	1	1
1576	761	chr2	134051230	134078040	26810	Loss	1									1
1577	761	chr2	134055870	134078040	22170	Loss	1									1
1578	762	chr2	134721400	134801440	80040	Gain	2	2
1579	762	chr2	134721400	134827700	106300	Gain	2		2
1580	762	chr2	134721400	134817100	95700	Gain	2		2
1581	762	chr2	134721400	134805080	83680	Gain	1												1
1582	762	chr2	134728040	134817100	89060	Gain	7		1			4							2					3
1583	762	chr2	134728040	134801440	73400	Gain	4	3											1
1584	762	chr2	134779370	134827700	48330	Loss	1							1
1585	762	chr2	134793150	134836400	43250	Loss	1										1
1586	762	chr2	134801380	134842120	40740	Loss	4							3								1
1587	762	chr2	134801380	134836400	35020	Loss	3										2					1
1588	762	chr2	134805030	134836400	31370	Loss	2												2
1589	762	chr2	134805030	134842120	37090	Loss	1								1
1590	762	chr2	134820300	134842120	21820	Loss	3						1								2
1591	762	chr2	134820300	134849780	29480	Loss	1									1
1592	763	chr2	135640800	135662580	21780	Loss	1							1
1593	764	chr2	136441010	136480930	39920	Loss	1											1
1594	765	chr2	136664190	136739100	74910	Loss	1											1
1595	765	chr2	136672200	136707360	35160	Loss	1							1
1596	765	chr2	136689430	136715760	26330	Loss	1					1
1597	765	chr2	136707300	136739100	31800	Loss	1													1
1598	765	chr2	136710960	136724930	13970	Gain	1												1
1599	765	chr2	136710960	136739100	28140	Gain	1														1
1600	766	chr2	136795480	136815320	19840	Loss	5			4									1
1601	767	chr2	137199400	137205830	6430	Gain	1		1
1602	768	chr2	137420420	137449800	29380	Loss	3									1	2
1603	768	chr2	137420420	137464570	44150	Loss	1										1
1604	768	chr2	137436860	137449800	12940	Loss	1									1
1605	769	chr2	137620250	137635110	14860	Loss	1							1
1606	769	chr2	137620250	137626560	6310	Loss	1			1
1607	770	chr2	137675010	137722780	47770	Loss	2	1	1
1608	770	chr2	137675010	137725780	50770	Loss	1		1
1609	770	chr2	137700580	137725780	25200	Loss	1		1
1610	770	chr2	137700580	137722780	22200	Loss	1		1
1611	770	chr2	137715980	137733560	17580	Loss	1							1
1612	771	chr2	137768780	137776660	7880	Loss	1	1
1613	772	chr2	137828310	137843290	14980	Loss	1															1
1614	773	chr2	138776460	138809170	32710	Loss	1									1
1615	774	chr2	141732370	141752450	20080	Loss	2		1												1
1616	775	chr2	141926000	141940430	14430	Loss	1						1
1617	776	chr2	142243360	142262140	18780	Loss	1				1
1618	777	chr2	142275760	142303350	27590	Loss	1								1
1619	778	chr2	142523140	142528790	5650	Loss	1															1
1620	779	chr2	143517240	143548390	31150	Loss	2							1	1
1621	780	chr2	143660080	143674280	14200	Loss	1													1
1622	781	chr2	143707520	143728580	21060	Loss	1							1
1623	781	chr2	143711470	143728580	17110	Loss	2			2
1624	782	chr2	145506740	145538560	31820	Gain	1									1
1625	783	chr2	146815490	146830500	15010	Loss	1		1
1626	784	chr2	148046650	148073260	26610	Loss	1														1
1627	785	chr2	148408290	148448320	40030	Gain	1			1
1628	785	chr2	148438240	148448320	10080	Gain	3			3
1629	786	chr2	150981090	151009890	28800	Loss	2							2
1630	787	chr2	151684300	151712910	28610	Loss	2							1			1
1631	787	chr2	151694870	151712910	18040	Loss	1								1
1632	787	chr2	151694870	151720860	25990	Loss	1			1
1633	788	chr2	153448830	153485780	36950	Loss	1						1
1634	788	chr2	153460590	153485780	25190	Loss	1						1
1635	788	chr2	153471980	153485780	13800	Loss	1												1
1636	789	chr2	153502040	153510320	8280	Loss	2									1				1
1637	790	chr2	154503640	154528160	24520	Gain	1									1
1638	791	chr2	154547340	154581150	33810	Loss	1					1
1639	791	chr2	154553290	154588550	35260	Loss	1								1
1640	791	chr2	154578280	154602450	24170	Loss	2														2
1641	791	chr2	154584370	154602450	18080	Gain	6				4			1				1
1642	791	chr2	154584370	154607620	23250	Gain	2													1		1
1643	791	chr2	154584370	154612870	28500	Gain	2												2
1644	791	chr2	154584370	154626710	42340	Gain	1											1
1645	791	chr2	154588500	154607620	19120	Gain	2						2
1646	791	chr2	154588500	154602450	13950	Gain	1						1
1647	791	chr2	154593170	154626710	33540	Gain	2									1						1
1648	791	chr2	154593170	154602450	9280	Gain	1															1
1649	791	chr2	154593170	154607620	14450	Gain	1									1
1650	791	chr2	154593170	154612870	19700	Gain	1												1
1651	792	chr2	154757680	154777350	19670	Loss	2				2
1652	793	chr20	3376	315909	312533	Loss	1	1
1653	793	chr20	7550	181951	174401	Loss	1				1
1654	793	chr20	7550	247753	240203	Loss	1					1
1655	793	chr20	7550	190763	183213	Loss	1					1
1656	794	chr20	1420044	1443800	23756	Loss	5	2	3
1657	794	chr20	1426053	1443800	17747	Gain	16	3	2					3		2			1	1	3	1
1658	794	chr20	1426053	1439536	13483	Gain	12				1	3	2	1		1			2	2
1659	794	chr20	1426053	1449679	23626	Loss	1													1
1660	794	chr20	1428653	1443800	15147	Loss	1							1
1661	794	chr20	1431021	1443800	12779	Gain	1										1
1662	794	chr20	1436385	1452163	15778	Loss	1											1
1663	794	chr20	1443753	1488241	44488	Loss	1											1
1664	795	chr20	2144374	2184103	39729	Gain	1									1
1665	796	chr20	2187384	2227076	39692	Loss	1	1
1666	797	chr20	2895612	2902360	6748	Loss	1														1
1667	798	chr20	3509244	3516313	7069	Loss	1														1
1668	799	chr20	3758859	3768443	9584	Loss	1							1
1669	800	chr20	4150615	4191693	41078	Loss	1		1
1670	800	chr20	4162684	4191693	29009	Loss	3		3
1671	801	chr20	4406843	4413861	7018	Loss	1							1
1672	802	chr20	4838779	4861548	22769	Loss	1				1
1673	802	chr20	4838779	4853325	14546	Loss	1				1
1674	802	chr20	4843018	4866618	23600	Loss	1					1
1675	803	chr20	5318280	5350828	32548	Loss	1										1
1676	804	chr20	5456773	5481574	24801	Loss	3						2									1
1677	805	chr20	6313432	6336050	22618	Loss	1													1
1678	806	chr20	7710773	7737933	27160	Loss	1				1
1679	807	chr20	7755281	7785789	30508	Gain	1									1
1680	808	chr20	8151728	8195836	44108	Loss	2					2
1681	808	chr20	8167449	8195836	28387	Loss	1					1
1682	808	chr20	8175764	8195836	20072	Loss	3			3
1683	808	chr20	8183504	8195836	12332	Loss	1						1
1684	809	chr20	9058161	9066370	8209	Loss	1															1
1685	810	chr20	9522153	9534256	12103	Loss	1					1
1686	811	chr20	10150459	10165543	15084	Loss	1									1
1687	812	chr20	10722231	10844289	122058	Gain	1														1
1688	812	chr20	10733487	10844289	110802	Gain	2														2
1689	813	chr20	10982754	11003980	21226	Loss	1															1
1690	814	chr20	11263937	11435137	171200	Gain	3														3
1691	815	chr20	11948326	11959349	11023	Loss	2														2
1692	815	chr20	11959290	12001345	42055	Loss	1					1
1693	815	chr20	11972088	11997292	25204	Loss	2								1	1
1694	815	chr20	11983953	12008604	24651	Loss	2					2
1695	815	chr20	11983953	12011641	27688	Loss	1					1
1696	816	chr20	12322779	12346279	23500	Loss	1														1
1697	817	chr20	12702103	12725203	23100	Loss	1			1
1698	818	chr20	13034150	13059642	25492	Loss	1										1
1699	818	chr20	13039037	13064465	25428	Loss	1				1
1700	819	chr20	13947605	13985666	38061	Gain	1						1
1701	820	chr21	1922541	1944263	21722	Loss	1		1
1702	821	chr21	2323296	2367390	44094	Loss	1						1
1703	822	chr21	2601793	2626802	25009	Gain	1											1
1704	823	chr21	3636966	3666018	29052	Loss	1						1
1705	824	chr21	4832531	4850717	18186	Loss	1													1
1706	824	chr21	4837900	4856333	18433	Loss	1											1
1707	825	chr21	5042621	5054722	12101	Loss	2									1				1
1708	826	chr21	5066932	5100984	34052	Gain	1											1
1709	827	chr21	5146319	5157909	11590	Loss	1	1
1710	827	chr21	5149156	5157909	8753	Loss	2	2
1711	827	chr21	5149156	5162581	13425	Loss	1	1
1712	828	chr21	5598441	5604399	5958	Loss	1										1
1713	829	chr21	5794431	5807187	12756	Loss	2											2
1714	830	chr21	5844908	5868634	23726	Loss	1												1
1715	831	chr21	6032573	6063296	30723	Loss	1							1
1716	831	chr21	6032573	6069931	37358	Loss	1													1
1717	831	chr21	6032573	6060538	27965	Loss	1						1
1718	831	chr21	6036890	6057277	20387	Loss	1						1
1719	832	chr21	6085002	6098776	13774	Loss	1	1
1720	832	chr21	6085002	6120842	35840	Loss	1			1
1721	832	chr21	6087430	6101616	14186	Loss	5	2	2					1							1
1722	832	chr21	6087430	6098776	11346	Loss	3			1	2
1723	832	chr21	6087430	6117004	29574	Loss	2	1	1
1724	832	chr21	6111905	6129285	17380	Loss	1						1
1725	833	chr21	6529273	6958929	429656	Loss	1	1
1726	833	chr21	6614113	6958929	344816	Loss	1				1
1727	833	chr21	6632704	6958929	326225	Loss	1					1
1728	833	chr21	6658135	6958929	300794	Loss	1				1
1729	833	chr21	6682888	6958929	276041	Loss	1						1
1730	834	chr21	6790062	6847872	57810	Gain	1									1
1731	835	chr22	1199	21624	20425	Gain	1											1						1
1732	835	chr22	1199	25667	24468	Gain	1											1
1733	835	chr22	9584	15785	6201	Gain	2	2
1734	835	chr22	9584	21624	12040	Gain	1													1
1735	836	chr22	2300779	2324184	23405	Gain	1									1
1736	837	chr22	2425155	2455753	30598	Gain	1											1
1737	838	chr22	2821270	2841683	20413	Gain	2									1		1
1738	839	chr22	3766638	3935348	168710	Loss	1	1
1739	839	chr22	3814371	3935348	120977	Loss	1				1
1740	839	chr22	3827987	3935348	107361	Gain	1									1								1
1741	839	chr22	3827987	3860318	32331	Gain	1													1
1742	839	chr22	3848920	3860318	11398	Gain	2														2
1743	839	chr22	3851613	3860318	8705	Gain	1													1
1744	839	chr22	3896716	3935348	38632	Gain	2									2											1
1745	839	chr22	3896716	3929789	33073	Gain	2								1			1
1746	840	chr23	121821	150316	28495	Loss	2			1			1
1747	841	chr23	553100	666408	113308	Loss	1				1
1748	841	chr23	567379	588037	20658	Loss	1				1
1749	841	chr23	567379	591716	24337	Loss	1				1
1750	841	chr23	584261	666408	82147	Loss	1						1
1751	842	chr23	1289408	1304887	15479	Loss	1			1
1752	843	chr23	2395197	2408190	12993	Loss	1				1
1753	843	chr23	2395197	2419820	24623	Loss	1					1
1754	844	chr23	2658780	2725569	66789	Gain	1									1
1755	845	chr23	2884641	2940599	55958	Gain	1									1
1756	846	chr23	3857065	3866458	9393	Loss	1					1
1757	847	chr23	4537384	4571370	33986	Loss	1			1
1758	848	chr23	4600410	4628440	28030	Loss	1															1
1759	849	chr23	4987360	5012465	25105	Gain	2											1		1
1760	850	chr23	5029229	5037066	7837	Loss	6			2		1	3
1761	850	chr23	5029229	5039688	10459	Loss	1	1
1762	850	chr23	5029229	5051711	22482	Loss	1			1
1763	851	chr23	5932509	5953810	21301	Gain	1															1			3
1764	851	chr23	5943950	5953810	9860	Gain	6							2			4
1765	851	chr23	5943950	5972858	28908	Gain	3									3
1766	851	chr23	5943950	5981063	37113	Gain	1							1
1767	852	chr24	1420376	1452731	32355	Loss	1			1
1768	852	chr24	1426880	1452731	25851	Loss	2			2
1769	853	chr24	1921636	2009774	88138	Gain	1											1
1770	854	chr24	2783760	2795037	11277	Loss	1										1
1771	855	chr24	2844308	2868251	23943	Loss	1												1
1772	856	chr24	3771868	3796757	24889	Loss	1													1
1773	857	chr24	4396658	4431593	34935	Loss	1	1
1774	858	chr24	5106820	5126261	19441	Gain	1									1
1775	859	chr24	5222252	5254875	32623	Loss	1						1
1776	859	chr24	5241515	5254875	13360	Loss	1										1
1777	859	chr24	5246347	5254875	8528	Loss	1					1
1778	860	chr24	5772381	5806075	33694	Loss	1			1
1779	861	chr24	5826565	5844453	17888	Loss	1													1
1780	862	chr24	6107401	6398041	290640	Loss	1	1
1781	862	chr24	6183925	6398041	214116	Loss	1					1
1782	863	chr25	3297	1133450	1130153	Loss	3						3
1783	863	chr25	3297	982890	979593	Loss	3				1	1	1
1784	863	chr25	3297	1731438	1728141	Loss	1	1																1
1785	863	chr25	3297	811973	808676	Loss	1	1
1786	863	chr25	3297	1189805	1186508	Loss	1			1
1787	863	chr25	3297	1859848	1856551	Loss	1			1
1788	863	chr25	3297	1139992	1136695	Loss	1			1
1789	863	chr25	3297	688279	684982	Gain	1				1
1790	863	chr25	3297	1082966	1079669	Loss	1					1
1791	863	chr25	3297	1058752	1055455	Loss	1					1
1792	863	chr25	3297	1144248	1140951	Loss	1					1
1793	863	chr25	3297	1052357	1049060	Loss	1					1
1794	863	chr25	97663	146022	48359	Gain	1												1
1795	863	chr25	688220	713011	24791	Loss	6		4												2
1796	863	chr25	691141	713011	21870	Loss	14	1			4			3			1		3	2
1797	863	chr25	691141	698996	7855	Loss	5							1			3		1
1798	863	chr25	691141	722438	31297	Loss	2			1			1
1799	863	chr25	693978	713011	19033	Loss	4									1					1	2
1800	863	chr25	719173	764365	45192	Gain	1				1
1801	863	chr25	816383	862362	45979	Gain	1										1
1802	863	chr25	1049207	1089177	39970	Loss	2							2
1803	863	chr25	1069631	1089177	19546	Loss	7							2		1				3	1
1804	863	chr25	1080003	1089177	9174	Loss	1													1
1805	863	chr25	1119317	2026591	907274	Loss	1					1
1806	863	chr25	1148588	1172461	23873	Gain	1														1				3
1807	863	chr25	1165068	2026591	861523	Loss	1					1
1808	863	chr25	1706863	1731438	24575	Loss	1			1
1809	863	chr25	1706863	1735752	28889	Loss	1			1
1810	863	chr25	1721240	1731438	10198	Loss	1						1
1811	863	chr25	1816502	1927497	110995	Gain	1											1
1812	863	chr25	1823337	2026591	203254	Gain	1									1
1813	863	chr25	1832699	1904873	72174	Gain	1											1
1814	864	chr26	10409	51887	41478	Gain	2											1		1
1815	865	chr26	483759	515680	31921	Loss	1							1
1816	865	chr26	483759	489572	5813	Loss	1		1
1817	865	chr26	483759	512775	29016	Loss	1	1
1818	866	chr26	1101856	1125748	23892	Gain	1									1
1819	866	chr26	1101856	1142293	40437	Gain	1											1
1820	867	chr26	1939884	1966641	26757	Gain	1											1
1821	868	chr26	2139256	2175779	36523	Gain	1											1
1822	869	chr26	2381760	2489771	108011	Loss	1					1
1823	870	chr26	2969495	3002026	32531	Loss	1								1
1824	870	chr26	2969495	2997813	28318	Loss	1								1
1825	870	chr26	2986493	3002026	15533	Loss	1										1
1826	871	chr26	3580090	3616630	36540	Loss	1				1
1827	871	chr26	3600738	3616630	15892	Loss	1										1
1828	872	chr26	4461982	5100790	638808	Loss	1						1
1829	872	chr26	4638516	5100790	462274	Loss	1	1
1830	872	chr26	4780946	4834470	53524	Gain	1									1
1831	872	chr26	4834414	5100790	266376	Loss	2					1	1
1832	872	chr26	4861401	5100790	239389	Loss	2					1					1
1833	872	chr26	4893091	4927904	34813	Loss	1										1
1834	872	chr26	4893091	4910005	16914	Loss	1										1
1835	872	chr26	4893091	4906644	13553	Loss	1										1							1
1836	872	chr26	4899339	4906644	7305	Loss	5					3	2
1837	872	chr26	4899339	4910005	10666	Loss	1						1
1838	597	chr27	1132	168009	166877	Loss	2						2														1
1839	597	chr27	1132	25837	24705	Loss	2					2
1840	597	chr27	1132	40379	39247	Loss	1						1
1841	597	chr27	1132	35763	34631	Loss	1					1
1842	597	chr27	4480	168009	163529	Loss	3	1				1	1
1843	597	chr27	4480	30657	26177	Gain	2											2
1844	597	chr27	4480	200616	196136	Loss	1			1
1845	597	chr27	4480	403208	398728	Loss	1				1
1846	597	chr27	30607	40379	9772	Loss	1				1
1847	597	chr27	46840	56659	9819	Gain	1							1
1848	597	chr27	62506	200616	138110	Loss	1					1
1849	597	chr27	62506	149319	86813	Loss	1					1
1850	597	chr27	117569	144221	26652	Gain	1										1
1851	597	chr27	178007	344860	166853	Loss	3															3		1
1852	597	chr27	181376	310673	129297	Loss	4							3			1								5			1
1853	597	chr27	181376	267056	85680	Loss	1							1
1854	597	chr27	181376	344860	163484	Loss	1				1
1855	597	chr27	214687	310673	95986	Loss	1								1
1856	597	chr27	223067	253599	30532	Loss	1													1
1857	597	chr27	228008	344860	116852	Loss	1												1
1858	597	chr27	236509	250929	14420	Loss	2							1			1
1859	597	chr27	236509	247499	10990	Loss	1															1
1860	597	chr27	236509	253599	17090	Loss	1							1
1861	597	chr27	236509	344860	108351	Loss	1				1
1862	597	chr27	270973	426135	155162	Loss	1	1
1863	597	chr27	305660	349312	43652	Loss	1									1
1864	597	chr27	388633	405960	17327	Gain	1							1
1865	873	chr27	417535	823954	406419	Gain	2									2
1866	873	chr27	417535	622146	204611	Gain	1									1
1867	873	chr27	466687	549266	82579	Loss	1															1
1868	873	chr27	481010	531644	50634	Loss	2										2
1869	873	chr27	481010	552735	71725	Loss	2				1								1
1870	873	chr27	481010	549266	68256	Loss	1												1
1871	873	chr27	484559	612166	127607	Loss	1				1
1872	873	chr27	484559	552735	68176	Loss	1				1
1873	873	chr27	511117	552735	41618	Loss	3							3
1874	873	chr27	520209	531644	11435	Loss	1								1
1875	873	chr27	522826	552735	29909	Loss	2							1			1
1876	873	chr27	522826	549266	26440	Loss	1															1
1877	873	chr27	525680	549266	23586	Loss	1											1
1878	873	chr27	591163	612166	21003	Loss	1															1
1879	873	chr27	597296	624842	27546	Loss	1				1
1880	873	chr27	612107	624842	12735	Gain	1								1
1881	874	chr27	667476	707230	39754	Loss	1												1
1882	875	chr27	732929	816806	83877	Gain	1									1
1883	876	chr27	968923	999344	30421	Gain	1									1
1884	877	chr27	1149784	1186028	36244	Loss	1			1
1885	877	chr27	1154344	1199839	45495	Loss	1			1
1886	878	chr27	1221251	1304091	82840	Gain	1									1
1887	878	chr27	1278340	1304091	25751	Gain	1									1
1888	879	chr27	1440186	1477807	37621	Loss	1					1
1889	879	chr27	1443542	1477807	34265	Loss	1			1
1890	879	chr27	1477752	1505227	27475	Gain	2													1	1
1891	879	chr27	1477752	1517989	40237	Gain	1									1
1892	880	chr27	1554083	1579555	25472	Loss	1	1
1893	881	chr27	1605136	1651407	46271	Loss	1						1
1894	881	chr27	1608957	1629996	21039	Gain	3														3
1895	882	chr27	2191013	2228207	37194	Loss	1						1
1896	883	chr27	2394626	2414523	19897	Loss	1															1
1897	883	chr27	2397512	2414523	17011	Loss	2						2
1898	883	chr27	2397512	2417658	20146	Loss	1						1
1899	884	chr27	2899669	2943315	43646	Loss	2										2
1900	884	chr27	2899669	2915538	15869	Loss	1					1
1901	885	chr27	3136959	3154756	17797	Gain	1											1
1902	886	chr27	3359786	3381971	22185	Loss	1						1
1903	887	chr27	3745856	3765758	19902	Loss	1										1
1904	888	chr27	3866659	3894120	27461	Gain	3									1				2
1905	888	chr27	3866659	3911006	44347	Gain	2											2
1906	888	chr27	3866659	3898167	31508	Gain	1				1
1907	888	chr27	3870570	3894120	23550	Gain	1									1
1908	889	chr27	4128916	4155193	26277	Gain	3														3
1909	890	chr27	4292097	4322031	29934	Gain	1									1
1910	891	chr27	4342870	4362466	19596	Loss	2			2
1911	892	chr28	1530	140628	139098	Loss	1	1																			1
1912	892	chr28	4808	52669	47861	Loss	2			2
1913	892	chr28	52610	60123	7513	Gain	1												1
1914	693	chr28	511133	535332	24199	Loss	1							1
1915	894	chr28	639536	663714	24178	Loss	3			2	1
1916	894	chr28	639536	743579	104043	Loss	1						1
1917	894	chr28	712684	743579	30895	Loss	1															1
1918	894	chr28	719928	743579	23651	Loss	5	1		1	1						1					1
1919	894	chr28	719928	757407	37479	Loss	1				1
1920	895	chr28	849221	872046	22825	Loss	2	1		1
1921	895	chr28	855249	872046	16797	Loss	1			1
1922	896	chr28	1034754	1079315	44561	Gain	1											1
1923	896	chr28	1055946	1082500	26554	Gain	1											1
1924	897	chr28	2495879	2509443	13564	Gain	1													1
1925	897	chr28	2495879	2521423	25544	Gain	1											1
1926	898	chr28	2685584	2698239	12655	Gain	1													1
1927	899	chr28	2977890	3016988	39098	Gain	1									1
1928	890	chr28	3634175	3685103	50928	Loss	1									1
1929	891	chr3	2205518	2558436	352918	Loss	1	1
1930	892	chr3	2901277	2944640	43363	Gain	1												1							1
1931	893	chr3	3373633	3405826	32193	Loss	1									1
1932	894	chr3	4042417	4049574	7157	Loss	1							1
1933	894	chr3	4042417	4062633	20216	Gain	1						1
1934	895	chr3	4088886	4120877	31991	Loss	1													1
1935	896	chr3	4196038	4221348	25310	Gain	1									1
1936	897	chr3	4282145	4316658	34513	Loss	1															1
1937	898	chr3	5339281	5364386	25105	Gain	5				5
1938	899	chr3	5389924	5760073	370149	Loss	1	1
1939	899	chr3	5397769	5744151	346382	Loss	1						1
1940	899	chr3	5397769	5738569	340800	Loss	1					1
1941	899	chr3	5401000	5731544	330544	Loss	1						1
1942	899	chr3	5401000	5738569	337569	Loss	1					1
1943	899	chr3	5416559	5714026	297467	Loss	1				1
1944	900	chr3	6110660	6133351	22691	Loss	5				5
1945	901	chr3	6692307	6704038	11731	Gain	1										1
1946	902	chr3	7187202	7202356	15154	Loss	1														1
1947	903	chr3	7427976	7446093	18117	Loss	1		1
1948	904	chr3	7493242	7535149	41907	Loss	1			1
1949	904	chr3	7532187	7554936	22749	Loss	3							1					2
1950	904	chr3	7532187	7560117	27930	Loss	1	1
1951	905	chr3	7831250	7852990	21740	Loss	1											1
1952	906	chr3	8175706	8197002	21296	Loss	1													1
1953	906	chr3	8182504	8204497	21993	Loss	1							1
1954	907	chr3	8989783	9013230	23447	Loss	3			3
1955	907	chr3	8993295	9018395	25100	Loss	1														1
1956	908	chr3	9681357	9714888	33531	Loss	1	1
1957	909	chr3	9840707	9904461	63754	Loss	1															1
1958	910	chr3	9844689	9873473	28784	Loss	5						1	1	1		1			1
1959	910	chr3	9844689	9878028	33339	Loss	2						1					1
1960	910	chr3	9849374	9873473	24099	Loss	3							1			1					1
1961	911	chr3	11161021	11214481	53460	Loss	1											1
1962	912	chr3	13203474	13211684	8210	Gain	7			4										2	1
1963	913	chr3	13483787	13519858	36071	Loss	1			1
1964	914	chr3	14306474	14315940	9466	Loss	1															1
1965	915	chr3	14398282	14428422	30140	Gain	2		1	1
1966	916	chr3	16231504	16257925	26421	Loss	1													1
1967	917	chr3	16465974	16476437	10463	Loss	1															1
1968	918	chr3	17114012	17127945	13933	Loss	2												1			1
1969	918	chr3	17114012	17130578	16566	Loss	1			1
1970	919	chr3	17305767	17331617	25850	Gain	1													1
1971	920	chr3	17487441	17526586	39145	Loss	1										1
1972	920	chr3	17490524	17530253	39729	Loss	2											1		1
1973	920	chr3	17490524	17522419	31895	Loss	2	1				1
1974	920	chr3	17490524	17511206	20682	Loss	1							1
1975	920	chr3	17490524	17538534	48010	Loss	1							1
1976	920	chr3	17490524	17533126	42602	Loss	1							1
1977	920	chr3	17494817	17518770	23953	Loss	2				2
1978	920	chr3	17494817	17530253	35436	Loss	1												1
1979	920	chr3	17494817	17526586	31769	Loss	1						1
1980	920	chr3	17494817	17522419	27602	Loss	1						1
1981	920	chr3	17494817	17507340	12523	Loss	1				1
1982	920	chr3	17494817	17502164	7347	Loss	1				1
1983	920	chr3	17502105	17518770	16665	Loss	4						3	1
1984	920	chr3	17502105	17530253	28148	Loss	2												1	1
1985	920	chr3	17507281	17530253	22972	Loss	2													2
1986	921	chr3	17861688	17898682	36994	Loss	2											2
1987	922	chr3	18673480	18699115	25635	Loss	1										1
1988	923	chr3	18703854	18734074	30220	Loss	1		1
1989	924	chr3	21850343	21863488	13145	Loss	1		1
1990	925	chr3	22147926	22187208	39282	Loss	1				1
1991	925	chr3	22147926	22184272	36346	Loss	1				1
1992	925	chr3	22176536	22193668	17132	Loss	1															1
1993	926	chr3	22213374	22229008	15634	Loss	1								1
1994	927	chr3	22346470	22375127	28657	Loss	1								1
1995	928	chr3	22477336	22511321	33985	Gain	2											2
1996	929	chr3	23788931	23810117	21186	Loss	1		1
1997	930	chr3	23882696	23918239	35543	Gain	1										1
[truncated: 1,161 more rows]
