# Supplementary material for: Large scale variation in DNA copy number in chicken breeds
Source: BMC Genomics. 2013 Jun 13;14:398. doi: 10.1186/1471-2164-14-398 (PMC3751642; doi:10.1186/1471-2164-14-398)
Supplement: Additional file 2 — Presents the specific CNVs either fixed or variable within a line or over lines. Yellow blocks indicate fixed CNV within a line, green blocks represent fixed CNVs in a certain group of lines whereas red blocks represent specific CNV fixed within one line. [file 1471-2164-14-398-S2.xlsx]

## Sheet: CNVs_kip
Additional file 2
CNV #	CNVR #	GGA Chr	GGA start (bp)	GGA stop (bp)	Size (bp)	CNV status	# of observations	line61	line63	line72	lineBrL	line N	line 15I5	broilM	ComBroilA	ComBroilB	ComBroilC	ComWhiteL	CombrownL1	CombrownL2	Silkie	aviandiv_101
							max n=64	n=5ᵃ	n=5ᵃ	n=5ᵃ	n=5ᵃ	n=5ᵃ	n=5ᵃ	n=8ᵃ	n=2ᵃ	n=3ᵃ	n=4ᵃ	n=2ᵃ	n=4ᵃ	n=4ᵃ	n=3ᵃ	n=4ᵃ
4	3	chr1	Gain	1507676	1534893	27217	21	5		2	3	5	2	1		2		1
5	3	chr1	Gain	1507676	1531275	23599	6				1			2		1	1	1
7	3	chr1	Gain	1521597	1534893	13296	10		5				3	1								1
13	4	chr1	Loss	1743119	1760632	17513	6					3	2			1
14	4	chr1	Loss	1743119	1753738	10619	3					1	1			1
15	4	chr1	Loss	1743119	1791104	47985	1					1
18	6	chr1	Gain	2636659	2652323	15664	26	3	5		1		3	4	1	3			2		2	2
19	6	chr1	Gain	2636659	2646758	10099	12	2		4	1			1					2			2
20	6	chr1	Gain	2636659	2655519	18860	2										1				1
85	35	chr1	Loss	26273875	26303768	29893	2													2
86	35	chr1	Loss	26273875	26283896	10021	2													2
116	58	chr1	Gain	44986012	45061560	75548	4													4
117	58	chr1	Gain	44986012	45037421	51409	2												2
118	58	chr1	Gain	44986012	45048025	62013	1												1
119	58	chr1	Gain	44986012	45067094	81082	1												1
120	59	chr1	Gain	45795271	45807784	12513	5				5
123	62	chr1	Loss	48010310	48038759	28449	48	5	5	4	5	4	3	4	1		2	2	4	4	2	3
124	62	chr1	Loss	48010310	48041546	31236	4					1				1					1	1
125	62	chr1	Loss	48026079	48038759	12680	2						2
155	81	chr1	Loss	64632334	64642463	10129	3														3
157	83	chr1	Loss	66142200	66149372	7172	17	1		2	5		5	2		1			1
161	86	chr1	Loss	69444109	69454671	10562	14	3		4		5					1	1
172	92	chr1	Loss	73583112	73620225	37113	5		5
190	102	chr1	Loss	79946902	79954501	7599	5			2				2								1
191	102	chr1	Loss	79946902	79967289	20387	1			1
192	102	chr1	Loss	79946902	79961777	14875	1			1
198	104	chr1	Gain	81212079	81251159	39080	7	3		4
199	104	chr1	Gain	81219271	81251159	31888	2	2
200	105	chr1	Loss	81261189	81351987	90798	3													3
204	105	chr1	Loss	81261189	81366679	105490	1													1
214	107	chr1	Loss	81634961	81646106	11145	12	5		4	2									1
227	116	chr1	Gain	86455059	86501812	46753	3											2		1
246	127	chr1	Loss	95072464	95095526	23062	3											2		1
248	129	chr1	Loss	98425678	98450290	24612	2								1			2
262	138	chr1	Loss	104448070	104517350	69280	11	1		2	1	4	2									1
267	138	chr1	Loss	104448070	104513610	65540	1					1
302	160	chr1	Gain	117524180	117551810	27630	9	4		3		2
303	160	chr1	Gain	117524180	117556230	32050	3					3
327	172	chr1	Gain	125067110	125077300	10190	5					5
335	177	chr1	Gain	127108720	127160070	51350	4			4
336	178	chr1	Gain	127491410	127499590	8180	2											2
337	179	chr1	Gain	127760940	127771890	10950	4								2	1		1
338	180	chr1	Gain	127968730	127996380	27650	1												1
342	180	chr1	Gain	128019880	128041100	21220	5	1						2					2
345	180	chr1	Gain	128025000	128044140	19140	1												1
347	181	chr1	Gain	128103050	128112730	9680	1											1
349	181	chr1	Gain	128105730	128112730	7000	2											1			1
354	183	chr1	Loss	128436780	128454140	17360	3			1		1							1
355	183	chr1	Loss	128436780	128483810	47030	3			3
374	200	chr1	Loss	139416560	139454470	37910	1									1
375	200	chr1	Loss	139419610	139446120	26510	3		3
376	200	chr1	Loss	139427080	139454470	27390	12							4	2	2	1	1		1		1
383	203	chr1	Gain	140556680	140628510	71830	42	5	5	4	5	5	5	5	2		3	2	4			2
385	203	chr1	Gain	140556680	140638080	81400	2														2
386	203	chr1	Gain	140556680	140649450	92770	1															1
388	203	chr1	Gain	140556680	140614680	58000	1														1
389	203	chr1	Gain	140567000	140649450	82450	1															1
393	204	chr1	Loss	140962080	140984050	21970	2								2
414	209	chr1	Loss	144240290	144356620	116330	2		2
416	209	chr1	Loss	144246120	144356620	110500	2		2
417	209	chr1	Loss	144246120	144362110	115990	1		1
418	209	chr1	Loss	144249310	144386220	136910	2	2
419	209	chr1	Loss	144249310	144362110	112800	2	2
420	209	chr1	Loss	144249310	144403060	153750	1	1
424	209	chr1	Loss	144275580	144296040	20460	10					2	5	1				1	1
434	213	chr1	Loss	148059380	148084490	25110	1											1
436	213	chr1	Loss	148063330	148084490	21160	5		1			1		2				1
441	218	chr1	Gain	150828990	150844230	15240	6					4						2
446	222	chr1	Loss	155892260	155924070	31810	1								1
447	222	chr1	Loss	155900880	155924070	23190	1								1
448	223	chr1	Loss	156877990	157084570	206580	1	1
449	223	chr1	Loss	157012100	157076040	63940	1				1
450	224	chr1	Loss	158244150	158253500	9350	5	2					3
451	225	chr1	Loss	158567090	158583000	15910	4	1			1										1	1
452	225	chr1	Loss	158572040	158583000	10960	13	1	1	4	1		2						1		1	2
453	225	chr1	Loss	158574840	158583000	8160	12		3					4			1		3			1
460	230	chr1	Gain	162148200	162171890	23690	6									1	4		1
484	245	chr1	Loss	178425080	178433310	8230	3														3
508	259	chr1	Gain	185363880	185387090	23210	1						1
509	259	chr1	Gain	185369300	185387090	17790	4						4
511	261	chr1	Loss	186816800	186836800	20000	4					1						1		2
514	261	chr1	Loss	186820680	186839580	18900	1											1
527	265	chr1	Loss	191460760	191495440	34680	24	3			2	5	5	2				2		3		2
537	270	chr1	Loss	193228760	193246730	17970	3			3
538	270	chr1	Loss	193228760	193249820	21060	1			1
539	270	chr1	Gain	193249770	193288940	39170	1									1
541	270	chr1	Gain	193266530	193288940	22410	2									1				1
542	270	chr1	Gain	193266530	193286280	19750	1									1
564	277	chr1	Gain	197719600	197747520	27920	10	5		2									1	1		1
569	277	chr1	Loss	197732660	197782680	50020	1												1
570	277	chr1	Loss	197735140	197747520	12380	10							5			4					1
571	277	chr1	Loss	197735140	197775600	40460	2												2
595	289	chr1	Loss	200548320	200568010	19690	14	2	5		2	1	3				1
598	289	chr1	Loss	200599490	200629570	30080	5		5
605	291	chr10	Loss	127978	171096	43118	34	4	4	3		3	5	3	1	2	1	1	2	2		3
606	291	chr10	Loss	127978	197368	69390	6					2		1	1	1			1
607	291	chr10	Loss	127978	212574	84596	1										1
608	291	chr10	Loss	127978	202503	74525	1										1
612	291	chr10	Loss	134118	171096	36978	2		1	1
614	291	chr10	Loss	137812	160895	23083	1										1
623	298	chr10	Loss	3850637	3861851	11214	17	4		4	2	3	2	2
627	301	chr10	Gain	6844846	6866125	21279	4			3			1
628	301	chr10	Gain	6848084	6866125	18041	2			1									1
638	305	chr10	Gain	9209546	9222017	12471	10	5	5
640	307	chr10	Loss	9469160	9516795	47635	1								1
641	307	chr10	Loss	9469160	9478356	9196	1								1
669	323	chr10	Loss	21029951	21036808	6857	11	4	4				2	1
670	323	chr10	Loss	21029951	21063276	33325	1		1
671	324	chr10	Gain	21658040	21681085	23045	1											1
672	324	chr10	Gain	21658040	21669182	11142	1											1
679	328	chr11	Gain	1158	17032	15874	1											1
680	328	chr11	Gain	1158	34022	32864	1											1
682	330	chr11	Loss	547064	572389	25325	3			1					2
683	331	chr11	Gain	598890	624201	25311	3									3
688	333	chr11	Gain	2678755	2685432	6677	18	3	3		1		5	2				2	1		1
709	345	chr11	Loss	10732786	10755899	23113	1											1
710	345	chr11	Loss	10732786	10766211	33425	1											1
725	355	chr11	Loss	14897605	14909775	12170	4										2	2
729	357	chr11	Loss	16640392	16647571	7179	7											1	3	3
730	357	chr11	Loss	16640392	16688052	47660	1													1
732	361	chr11	Loss	16955037	16970921	15884	5			2			1	1			1
733	361	chr11	Loss	16955037	16968386	13349	3			2											1
738	363	chr11	Gain	17335799	17348588	12789	14	5	5								2	2
747	368	chr11	Gain	18562648	18573820	11172	4								1	3
748	368	chr11	Gain	18562648	18570442	7794	2				1				1
754	369	chr11	Loss	18703300	18719904	16604	5			3		1		1
755	369	chr11	Loss	18703300	18733480	30180	2			1	1
768	375	chr12	Gain	23721	50969	27248	8	1			2						1	2	1			1
772	377	chr12	Gain	1102174	1141429	39255	1													1
773	377	chr12	Gain	1104986	1141429	36443	10	5						2			1		2
774	377	chr12	Gain	1104986	1135075	30089	4								1		1			1		1
775	377	chr12	Gain	1104986	1138586	33600	4							1					1	2
777	378	chr12	Loss	1876623	1899918	23295	3								1						2
778	378	chr12	Loss	1876623	1923424	46801	2								1				1
781	378	chr12	Loss	1899859	1923424	23565	1														1
827	402	chr12	Loss	15729868	15777576	47708	2											2
835	408	chr12	Loss	18793362	18802930	9568	3			2	1
836	408	chr12	Loss	18793362	18819596	26234	2			2
838	410	chr13	Loss	503330	578442	75112	42	4	5	3		5	5	5	2	1	4	1	1		2	4
839	410	chr13	Loss	503330	588132	84802	8			1				2					3	2
840	410	chr13	Loss	503330	575702	72372	5				4									1
841	410	chr13	Loss	503330	573053	69723	1	1
843	410	chr13	Loss	519087	578442	59355	1														1
847	412	chr13	Loss	699666	762686	63020	2									2
848	412	chr13	Loss	703857	759519	55662	7					4		2			1
849	412	chr13	Loss	703857	734255	30398	5					1		1		1		2
853	412	chr13	Loss	707960	734255	26295	6										1		3	2
854	412	chr13	Loss	707960	738410	30450	2	1											1
858	412	chr13	Loss	713010	754426	41416	5				5
860	412	chr13	Loss	721265	741024	19759	5						5
862	412	chr13	Loss	725406	745626	20220	3			3
863	412	chr13	Loss	725406	734255	8849	2			1												1
867	413	chr13	Loss	1330959	1591248	260289	1	1
871	413	chr13	Loss	1579387	1591248	11861	5	4								1
889	421	chr13	Loss	8159019	8175035	16016	2											2
894	422	chr13	Loss	8534766	8554555	19789	1											1
897	422	chr13	Gain	8563235	8587224	23989	3									1		1		1
899	423	chr13	Loss	8656006	8688638	32632	2			2
900	423	chr13	Loss	8656006	8695619	39613	1			1
901	423	chr13	Loss	8656006	8680885	24879	1			1
914	432	chr13	Loss	15751888	15769598	17710	3														3
918	435	chr13	Loss	16803951	16811954	8003	3									3
988	475	chr15	Gain	2376466	2389006	12540	5	1		4
1013	489	chr15	Loss	7896151	7930075	33924	2											2
1017	490	chr15	Loss	7988519	8014495	25976	1													1
1018	490	chr15	Loss	7988519	8010355	21836	1													1
1020	490	chr15	Loss	7992630	8014495	21865	10			4				1			1		2	1		1
1023	490	chr15	Loss	7992630	8020502	27872	1													1
1030	492	chr15	Loss	9636288	9643910	7622	10						3	1		1	1	1	2		1
1031	492	chr15	Loss	9636288	9647516	11228	6			4			2
1032	492	chr15	Loss	9636288	9652736	16448	1											1
1035	494	chr15	Gain	10238293	10273736	35443	3									1		1		1
1036	494	chr15	Gain	10238293	10279568	41275	1											1
1052	502	chr16	Gain	73	199413	199340	1											1
1059	502	chr16	Gain	14345	191476	177131	1											1
1062	502	chr16	Loss	25335	35948	10613	1															1
1064	502	chr16	Gain	160029	207696	47667	1															1
1067	502	chr16	Gain	172339	199413	27074	4				1						1		2
1068	502	chr16	Gain	172339	207696	35357	1															1
1070	502	chr16	Gain	187275	247634	60359	1															1
1073	502	chr16	Loss	199354	218156	18802	3									1		1		1
1074	502	chr16	Loss	199354	413902	214548	1									1
1075	502	chr16	Loss	204655	218156	13501	17	5			4			4	1		1	1	1
1076	502	chr16	Loss	204655	413902	209247	8			4		2	1						1
1087	502	chr16	Loss	241892	413902	172010	1															1
1088	502	chr16	Gain	241892	253947	12055	1										1
1089	502	chr16	Loss	258907	413902	154995	25	2	5		2			5			4		2	1	1	3
1090	502	chr16	Loss	258907	405778	146871	2											1		1
1091	502	chr16	Loss	258907	365879	106972	3								1			1			1
1106	504	chr17	Gain	1036860	1068200	31340	2									1		1
1107	504	chr17	Gain	1036860	1056878	20018	1											1
1138	521	chr18	Gain	372390	400489	28099	1	1
1139	521	chr18	Gain	375984	397894	21910	7	3	4
1140	521	chr18	Gain	375984	400489	24505	2	1	1
1142	523	chr18	Gain	561722	595162	33440	2										2
1143	523	chr18	Gain	561722	589864	28142	2										2
1144	524	chr18	Loss	635215	647594	12379	6	2			2			1				1
1145	524	chr18	Loss	635215	668836	33621	1										1
1146	525	chr18	Gain	1798892	1824854	25962	10				4	3					2	1
1147	525	chr18	Gain	1798892	1815693	16801	1						1
1148	525	chr18	Gain	1798892	1818549	19657	1					1
1149	525	chr18	Gain	1798892	1859983	61091	1					1
1150	525	chr18	Gain	1807384	1815693	8309	1	1
1151	525	chr18	Gain	1807384	1824854	17470	1	1
1152	525	chr18	Gain	1812187	1824854	12667	1								1
1153	525	chr18	Loss	1812187	1845145	32958	1											1
1154	525	chr18	Loss	1818495	1856658	38163	8			2				4	1		1
1189	550	chr19	Gain	7543217	7590823	47606	1											1
1190	550	chr19	Gain	7547060	7587795	40735	1											1
1192	552	chr2	Loss	792427	866527	74100	1		1
1193	552	chr2	Loss	816708	863962	47254	1										1
1194	552	chr2	Loss	826131	863962	37831	22				3		3	4	2	1			3	2	1	3
1195	552	chr2	Loss	826131	854454	28323	7	2	2			3
1196	552	chr2	Loss	826131	866527	40396	6		2		2		2
1197	552	chr2	Loss	826131	844004	17873	4			4
1198	552	chr2	Loss	826131	860544	34413	2	2
1199	552	chr2	Loss	826131	932345	106214	1													1
1201	552	chr2	Loss	826131	851704	25573	1	1
1202	552	chr2	Loss	826131	847113	20982	1					1
1203	552	chr2	Loss	832208	863962	31754	11							3			3	1	1		2	1
1205	552	chr2	Loss	832208	932345	100137	1													1
1206	552	chr2	Loss	832208	844004	11796	1					1
1208	554	chr2	Loss	2462593	2498916	36323	2									2
1209	554	chr2	Loss	2466637	2498916	32279	1									1
1231	568	chr2	Gain	10807421	10821039	13618	3														3
1267	596	chr2	Loss	35732048	35748952	16904	7		5												2
1268	596	chr2	Loss	35732057	35756297	24240	36	2		4	2	5		5	1		3	2	4	4	1	3
1270	596	chr2	Loss	35732057	35760245	28188	1															1
1283	607	chr2	Loss	46801442	46825282	23840	2											2
1289	611	chr2	Gain	49173046	49231438	58392	23	4		1	2	1	2	3	1			1	1	4		3
1290	611	chr2	Gain	49173046	49204928	31882	7		3			2				1		1
1291	611	chr2	Gain	49173046	49223891	50845	2														2
1292	611	chr2	Gain	49173046	49264608	91562	1		1
1293	611	chr2	Gain	49177325	49231438	54113	13	1		3	2	2	3	1		1
1294	611	chr2	Gain	49183436	49231438	48002	1		1
1301	613	chr2	Loss	53827173	53847119	19946	2											2
1318	622	chr2	Loss	58841359	58884736	43377	8	1		3	2		2
1319	622	chr2	Loss	58841359	58875503	34144	7	1			1			3			1		1
1320	622	chr2	Loss	58841359	58863471	22112	2												2
1322	622	chr2	Loss	58841359	58871847	30488	1															1
1323	622	chr2	Loss	58841359	58910877	69518	1				1
1324	622	chr2	Loss	58845624	58884736	39112	1						1
1325	622	chr2	Loss	58849687	58884736	35049	1				1
1326	622	chr2	Loss	58854820	58875503	20683	12							1			3	2	1	4		1
1327	622	chr2	Loss	58854820	58877994	23174	5							2		3
1328	622	chr2	Loss	58854820	58871847	17027	2						2
1330	622	chr2	Loss	58863412	58877994	14582	2															2
1345	630	chr2	Loss	64374589	64401662	27073	1								1
1346	630	chr2	Loss	64383150	64401662	18512	1								1
1359	639	chr2	Loss	68749743	68763480	13737	9	5	4
1360	639	chr2	Loss	68749743	68757079	7336	1		1
1366	644	chr2	Gain	73254523	73276973	22450	13	4		4		5
1367	645	chr2	Loss	75987498	75995405	7907	10			4		4		1							1
1376	649	chr2	Loss	78126515	78156652	30137	6			2			2					2
1377	649	chr2	Loss	78129302	78156652	27350	1												1
1378	649	chr2	Loss	78146377	78156652	10275	14	4	5	2			3
1387	654	chr2	Gain	81306992	81329781	22789	7	3		4
1396	659	chr2	Loss	84198431	84209950	11519	6			3	3
1397	659	chr2	Loss	84198431	84205050	6619	5	2		1											2
1413	669	chr2	Loss	94195395	94228315	32920	2											2
1427	679	chr2	Loss	99931714	99989385	57671	2						2
1428	679	chr2	Loss	99941559	99951474	9915	2						2
1429	679	chr2	Loss	99941559	99983357	41798	1						1
1439	683	chr2	Gain	101006870	101045340	38470	2											2
1445	686	chr2	Loss	101515710	101545710	30000	2								1	1
1446	686	chr2	Loss	101515710	101542490	26780	1								1
1458	697	chr2	Gain	105876350	105887520	11170	7												3	4
1484	714	chr2	Gain	115068490	115083810	15320	10	5					5
1488	716	chr2	Loss	115775440	115799320	23880	5		5
1509	728	chr2	Gain	120315930	120329520	13590	5			1								2		2
1533	744	chr2	Loss	124712030	124738110	26080	3												1	2
1535	744	chr2	Loss	124714760	124738110	23350	5										3			2
1552	749	chr2	Gain	130449310	130475470	26160	5						5
1557	751	chr2	Gain	131885270	131919960	34690	2											2
1571	758	chr2	Loss	133505010	133517450	12440	12			4	1			2		1	1		3
1572	758	chr2	Loss	133505010	133511740	6730	3		1					1					1
1579	762	chr2	Gain	134721400	134827700	106300	2		2
1580	762	chr2	Gain	134721400	134817100	95700	2		2
1581	762	chr2	Gain	134721400	134805080	83680	1												1
1582	762	chr2	Gain	134728040	134817100	89060	7		1			4							2
1583	762	chr2	Gain	134728040	134801440	73400	4	3											1
1600	766	chr2	Loss	136795480	136815320	19840	5			4									1
1641	791	chr2	Gain	154584370	154602450	18080	6				4			1				1
1644	791	chr2	Gain	154584370	154626710	42340	1											1
1656	794	chr20	Loss	1420044	1443800	23756	5	2	3
1657	794	chr20	Gain	1426053	1443800	17747	16	3	2					3		2			1	1	3	1
1658	794	chr20	Gain	1426053	1439536	13483	12				1	3	2	1		1			2	2
1659	794	chr20	Loss	1426053	1449679	23626	1													1
1687	812	chr20	Gain	10722231	10844289	122058	1														1
1688	812	chr20	Gain	10733487	10844289	110802	2														2
1690	814	chr20	Gain	11263937	11435137	171200	3														3
1713	829	chr21	Loss	5794431	5807187	12756	2											2
1731	835	chr22	Gain	1199	21624	20425	1											1
1732	835	chr22	Gain	1199	25667	24468	1											1
1740	839	chr22	Gain	3827987	3935348	107361	1									1
1744	839	chr22	Gain	3896716	3935348	38632	2									2
1764	851	chr23	Gain	5943950	5953810	9860	6							2			4
1765	851	chr23	Gain	5943950	5972858	28908	3									3
1783	863	chr25	Loss	3297	982890	979593	3				1	1	1
1790	863	chr25	Loss	3297	1082966	1079669	1					1
1791	863	chr25	Loss	3297	1058752	1055455	1					1
1792	863	chr25	Loss	3297	1144248	1140951	1					1
1793	863	chr25	Loss	3297	1052357	1049060	1					1
1795	863	chr25	Loss	688220	713011	24791	6		4												2
1796	863	chr25	Loss	691141	713011	21870	14	1			4			3			1		3	2
1797	863	chr25	Loss	691141	698996	7855	5							1			3		1
1799	863	chr25	Loss	693978	713011	19033	4									1					1	2
1800	863	chr25	Gain	719173	764365	45192	1				1
1802	863	chr25	Loss	1049207	1089177	39970	2							2
1803	863	chr25	Loss	1069631	1089177	19546	7							2		1				3	1
1804	863	chr25	Loss	1080003	1089177	9174	1													1
1823	870	chr26	Loss	2969495	3002026	32531	1								1
1824	870	chr26	Loss	2969495	2997813	28318	1								1
1832	872	chr26	Loss	4861401	5100790	239389	2					1					1
1833	872	chr26	Loss	4893091	4927904	34813	1										1
1834	872	chr26	Loss	4893091	4910005	16914	1										1
1835	872	chr26	Loss	4893091	4906644	13553	1										1
1836	872	chr26	Loss	4899339	4906644	7305	5					3	2
1837	872	chr26	Loss	4899339	4910005	10666	1						1
1838	872	chr27	Loss	1132	168009	166877	2						2
1839	872	chr27	Loss	1132	25837	24705	2					2
1843	872	chr27	Gain	4480	30657	26177	2											2
1851	872	chr27	Loss	178007	344860	166853	3															3
1859	872	chr27	Loss	236509	247499	10990	1															1
1865	873	chr27	Gain	417535	823954	406419	2									2
1866	873	chr27	Gain	417535	622146	204611	1									1
1869	873	chr27	Loss	481010	552735	71725	2				1								1
1870	873	chr27	Loss	481010	549266	68256	1												1
1894	881	chr27	Gain	1608957	1629996	21039	3														3
1905	888	chr27	Gain	3866659	3911006	44347	2											2
1908	889	chr27	Gain	4128916	4155193	26277	3														3
1922	896	chr28	Gain	1034754	1079315	44561	1											1
1923	896	chr28	Gain	1055946	1082500	26554	1											1
1937	898	chr3	Gain	5339281	5364386	25105	5				5
1944	900	chr3	Loss	6110660	6133351	22691	5				5
1962	912	chr3	Gain	13203474	13211684	8210	7			4										2	1
1979	920	chr3	Loss	17494817	17526586	31769	1						1
1980	920	chr3	Loss	17494817	17522419	27602	1						1
1983	920	chr3	Loss	17502105	17518770	16665	4						3	1
1986	921	chr3	Loss	17861688	17898682	36994	2											2
1995	928	chr3	Gain	22477336	22511321	33985	2											2
2037	958	chr3	Gain	43650581	43659876	9295	15	5	5		4			1
2047	965	chr3	Loss	47454623	47496178	41555	2				2
2048	965	chr3	Loss	47454623	47467715	13092	1						1
2049	965	chr3	Loss	47457070	47496178	39108	3				2							1
2050	965	chr3	Loss	47457070	47479450	22380	2				1											1
2056	970	chr3	Loss	50083406	50138765	55359	3													3
2058	970	chr3	Loss	50128417	50138765	10348	1													1
2070	979	chr3	Gain	57410770	57421310	10540	10	5	5
2093	989	chr3	Loss	62642070	62650030	7960	17	3		4	4	3	2				1
2098	991	chr3	Loss	64657970	64670116	12146	6					5				1
2105	998	chr3	Gain	68948559	68970628	22069	3										3
2106	998	chr3	Gain	68952408	68970628	18220	1										1
2113	1004	chr3	Loss	75874802	75883292	8490	4													3	1
2115	1004	chr3	Loss	75874802	75886201	11399	1													1
2129	1011	chr3	Loss	79791004	79798695	7691	4		4
2130	1011	chr3	Loss	79791004	79802982	11978	1		1
2137	1017	chr3	Gain	86573917	86588349	14432	5						5
2153	1031	chr3	Gain	104625930	104635920	9990	12	3	2				4	1					2
2154	1031	chr3	Gain	104625930	104640660	14730	2	1					1
2165	1039	chr3	Loss	108214660	108237460	22800	8					3	5
2170	1042	chr3	Loss	112313740	112366730	52990	2								1	1
2171	1042	chr3	Loss	112325030	112366730	41700	1								1
2183	1046	chr4	Gain	1815375	1836019	20644	2											2
2214	1064	chr4	Loss	19183231	19201892	18661	3														3
2228	1071	chr4	Loss	25486678	25509398	22720	5		4													1
2229	1071	chr4	Loss	25486678	25515934	29256	4		1								1			1		1
2238	1076	chr4	Loss	32127785	32157465	29680	2											2
2248	1084	chr4	Gain	34773802	34792181	18379	1				1
2249	1084	chr4	Gain	34779514	34792181	12667	3				3
2250	1084	chr4	Gain	34783041	34792181	9140	1				1
2265	1093	chr4	Loss	38632371	38685089	52718	2														2
2266	1093	chr4	Loss	38635053	38653268	18215	3									2				1
2267	1093	chr4	Loss	38635053	38666105	31052	1									1
2268	1093	chr4	Loss	38635053	38675820	40767	1														1
2319	1125	chr4	Gain	61555929	61574406	18477	20			4	5	1	5	3						2
2331	1132	chr4	Loss	64645267	64652980	7713	5						5
2347	1141	chr4	Loss	71375072	71389735	14663	1								1
2348	1141	chr4	Loss	71379237	71394065	14828	1								1
2349	1142	chr4	Loss	71571111	71597977	26866	1										1
2350	1142	chr4	Loss	71571111	71646904	75793	1											1
2351	1142	chr4	Loss	71574392	71597977	23585	2						1					1
2361	1145	chr4	Loss	71932232	71963889	31657	5		4				1
2362	1145	chr4	Loss	71950125	71963889	13764	1		1
2380	1157	chr4	Gain	80839314	80850666	11352	5						5
2403	1171	chr4	Loss	88892954	89073592	180638	1											1
2404	1171	chr4	Loss	88892954	89076706	183752	1											1
2405	1171	chr4	Loss	88904004	89076706	172702	6	1	5
2418	1171	chr4	Loss	88931366	88944612	13246	6												2	4
2423	1171	chr4	Loss	88985366	89008104	22738	1													1
2424	1171	chr4	Loss	88987813	89008104	20291	5												2	3
2426	1171	chr4	Loss	88992099	89008104	16005	1														1
2427	1171	chr4	Loss	88992099	89032503	40404	1														1
2428	1171	chr4	Loss	88992099	89008104	16005	1														1
2435	1171	chr4	Loss	89067784	89073592	5808	8					5								3
2440	1174	chr4	Loss	89602032	89648936	46904	8					5		2		1
2452	1184	chr5	Loss	2731982	2740427	8445	5	5
2454	1186	chr5	Loss	4860250	4871102	10852	11				1			4	2		4
2484	1198	chr5	Loss	13623116	13646045	22929	2											2
2496	1206	chr5	Loss	18060536	18089348	28812	5					2		1		1						1
2497	1206	chr5	Gain	18060536	18086375	25839	4								1						3
2499	1206	chr5	Gain	18065681	18086375	20694	1									1
2500	1206	chr5	Gain	18065681	18100838	35157	1									1
2522	1220	chr5	Loss	22118175	22202232	84057	14	5	5				4
2523	1220	chr5	Loss	22118175	22197789	79614	1						1
2531	1226	chr5	Gain	24868106	24874801	6695	9			1					1	2		1		4
2551	1233	chr5	Loss	29276892	29297408	20516	3						3
2552	1233	chr5	Loss	29276892	29300842	23950	2				1		1
2553	1233	chr5	Loss	29282417	29297408	14991	2						1						1
2570	1233	chr5	Loss	29344136	29382816	38680	2													2
2572	1233	chr5	Loss	29344136	29387352	43216	1													1
2574	1233	chr5	Loss	29349022	29382816	33794	1													1
2577	1233	chr5	Loss	29351749	29394836	43087	4					4
2580	1233	chr5	Loss	29351749	29389907	38158	1					1
2581	1233	chr5	Loss	29376598	29389907	13309	3	1			1							1
2583	1234	chr5	Loss	29511086	29522884	11798	4								1			1		2
2590	1237	chr5	Loss	36502929	36520505	17576	3													3
2593	1237	chr5	Loss	36507193	36520505	13312	1													1
2616	1256	chr5	Loss	45718677	45743833	25156	6								1			2		3
2633	1266	chr5	Loss	51551799	51598032	46233	2															2
2634	1266	chr5	Loss	51551799	51595186	43387	2															2
2635	1267	chr5	Gain	51759854	51773563	13709	8							1					3	4
2636	1267	chr5	Gain	51759854	51779107	19253	1												1
2642	1268	chr5	Loss	52488655	52500840	12185	1								1
2643	1269	chr5	Loss	52805645	52821168	15523	1								1
2654	1277	chr5	Gain	57490954	57499095	8141	25		3	4		2		2	1	1	2	1	3	3		3
2655	1277	chr5	Gain	57490954	57506133	15179	16	5	2			3	5					1
2667	1284	chr6	Loss	4332909	4370728	37819	1			1
2668	1284	chr6	Loss	4350819	4370728	19909	3			3
2670	1285	chr6	Gain	4698011	4734262	36251	3	1										2
2686	1285	chr6	Loss	4745260	4798322	53062	4					4
2692	1285	chr6	Loss	4745260	4819793	74533	1					1
2695	1285	chr6	Loss	4769025	4794659	25634	4								2					1		1
2702	1288	chr6	Loss	5702681	5754086	51405	2			1			1
2703	1288	chr6	Loss	5727618	5754086	26468	8	1				4	2				1
2705	1288	chr6	Loss	5734781	5754086	19305	5									1	2			2
2706	1288	chr6	Loss	5741377	5754086	12709	23	4		3	5		2		1	1	1	1	2	2	1
2736	1308	chr6	Gain	11462260	11509125	46865	18	4	5	4	2										3
2738	1308	chr6	Gain	11462260	11517449	55189	1	1
2739	1308	chr6	Loss	11464973	11509125	44152	3				1			1						1
2740	1308	chr6	Loss	11464973	11496820	31847	1							1
2743	1308	chr6	Gain	11476973	11509125	32152	5				1	2								2
2745	1308	chr6	Loss	12161009	12221191	60182	2													1	1
2746	1308	chr6	Gain	12161009	12192297	31288	1														1
2747	1308	chr6	Gain	12161009	12223655	62646	1														1
2751	1308	chr6	Gain	12183695	12215840	32145	1							1
2752	1308	chr6	Gain	12198613	12218407	19794	2							2
2753	1308	chr6	Gain	12201886	12223655	21769	2							2
2754	1308	chr6	Gain	12201886	12218407	16521	2							1					1
2758	1310	chr6	Gain	13089720	13124581	34861	10							6					1	1	2
2759	1310	chr6	Gain	13097391	13124581	27190	3								1	1					1
2760	1311	chr6	Loss	13969384	14032060	62676	2											2
2794	1332	chr6	Loss	26832031	26856895	24864	2								2
2819	1350	chr6	Gain	34917978	34936986	19008	4									1				2	1
2824	1350	chr6	Loss	34944273	34957247	12974	6			3						2		1
2840	1363	chr7	Loss	4541616	4564965	23349	19	3	5			2		2	1	1	1		1		3
2843	1363	chr7	Gain	4551387	4564965	13578	2	2
2866	1379	chr7	Loss	14771354	14792571	21217	1											1
2867	1379	chr7	Loss	14773714	14792571	18857	1											1
2868	1380	chr7	Loss	15861049	15887194	26145	3						1					2
2870	1382	chr7	Loss	17795559	17829435	33876	1											1
2871	1382	chr7	Loss	17802691	17833419	30728	1											1
2886	1391	chr7	Loss	23399603	23466273	66670	1											1
2887	1391	chr7	Loss	23399603	23458235	58632	1											1
2898	1400	chr7	Loss	31189382	31212979	23597	5												4	1
2910	1411	chr8	Loss	154920	196202	41282	6				5		1
2913	1413	chr8	Loss	2335786	2369795	34009	1								1
2914	1413	chr8	Loss	2340820	2369795	28975	1								1
2926	1425	chr8	Loss	7404645	7421345	16700	5					5		1
2937	1430	chr8	Gain	9147194	9164344	17150	3														3
2953	1443	chr8	Loss	21584807	21613164	28357	2											2
2968	1454	chr8	Gain	30649985	30669722	19737	8	1				5	2
2977	1461	chr9	Gain	4415271	4446240	30969	13				3					2	1		4	1	1	1
2979	1461	chr9	Gain	4419702	4446240	26538	9				1		1	2			3			1		1
2980	1461	chr9	Gain	4419702	4469751	50049	1									1
2983	1462	chr9	Gain	4956039	4990041	34002	34	3	5	4	5	3	5	4	1	1	1	2
2984	1462	chr9	Gain	4956039	4986038	29999	3	1				2
2993	1469	chr9	Loss	8321616	8335757	14141	5						5
3029	1489	chr9	Gain	16059347	16079319	19972	2											2
3034	1492	chr9	Loss	18749264	18782706	33442	2											2
3043	1499	chrW	Loss	4103	249254	245151	29	1	3	3	1	5	4	4		1	3				2	2
3044	1499	chrW	Loss	4103	215580	211477	4	1		1	1		1
3052	1505	chrZ	Loss	7859304	7867737	8433	39	4	2	2	5	4	5	3	1		1	2	4	3		3
3053	1505	chrZ	Loss	7859304	7874642	15338	4								1	2				1
3054	1505	chrZ	Loss	7859304	7894797	35493	1					1
3056	1507	chrZ	Loss	9041152	9070952	29800	2								2
3057	1508	chrZ	Gain	9971185	10140048	168863	10							3		2			1	4
3058	1509	chrZ	Loss	11372528	11387739	15211	6	1			3		2
3059	1509	chrZ	Loss	11375955	11387739	11784	2				2
3065	1514	chrZ	Loss	20891390	20903896	12506	33	4	1	2	5	5	4		2	2			3	4	1
3087	1531	chrZ	Gain	49380926	49411212	30286	4				4
3088	1531	chrZ	Gain	49380926	49394652	13726	1				1
3093	1536	chrZ	Loss	55275656	55305903	30247	2								2
3101	1543	chrZ	Loss	62795522	62803249	7727	28	4		2	5		5	2		2	1		3	4
3113	1549	chrZ	Loss	66285231	66300450	15219	18	1	1	2	2			3	2	2				4		1
3114	1549	chrZ	Loss	66285231	66318095	32864	5				1		1						3
3115	1549	chrZ	Loss	66288067	66300450	12383	3		1										1		1
3122	1555	chrZ	Loss	69108380	69150660	42280	1						1
3123	1555	chrZ	Loss	69127113	69150660	23547	4		1		1										1	1
3124	1555	chrZ	Loss	69130191	69150660	20469	39	4	1	2	4	5	4	3	2	2	1	2	4	4		1
3126	1557	chrZ	Gain	69158784	73492253	4333469	12	1	1	2				3			3					2
3127	1557	chrZ	Gain	69158784	73485518	4326734	2		2
3129	1557	chrZ	Loss	70394531	70403768	9237	7					5		1		1
3131	1557	chrZ	Gain	71504348	71874998	370650	14	4	2	2			5					1
3132	1557	chrZ	Gain	71504348	71850591	346243	3											1			1	1
3133	1557	chrZ	Gain	71504348	71743478	239130	1													1
3135	1557	chrZ	Gain	71521624	71850591	328967	1													1
3136	1557	chrZ	Gain	71543534	71850591	307057	5							1					2	2
3137	1557	chrZ	Gain	71543534	71878313	334779	2												2
3138	1557	chrZ	Gain	71543534	71874998	331464	1															1
3139	1557	chrZ	Gain	71543534	71864258	320724	1										1
3140	1557	chrZ	Gain	71558320	71874998	316678	3				3
3141	1557	chrZ	Gain	71558320	71850591	292271	3				1				2
3142	1557	chrZ	Gain	71558320	71878313	319993	1				1
3150	1557	chrZ	Loss	73495020	73524580	29560	17	1	2	2				4		1	3				2	2
3151	1557	chrZ	Loss	73495020	73518792	23772	1														1
3153	1558	chrZ	Gain	73530260	74593799	1063539	13		3					4		1	2				2	1
3154	1558	chrZ	Gain	73530260	74598225	1067965	4	1	2													1
						line fixed CNVR		29	36	42	24	33	37	2	30	18	15	68	23	30	27	13
ᵃ	total number of samples included in the study from this line					line spesific fixed CNVR		2	5	4	6	4	8	0	10	6	2	30	1	5	10	2
	numbers indicated in the table represent the number of individual having this CNV					percentage line fixed CNVRs		0.05	0.138	0.095	0.25	0.121	0.216	0	0.333	0.333	0.133	0.441	0.043	0.166	0.37	0.154
