# Supplementary material for: Large scale variation in DNA copy number in chicken breeds
Source: BMC Genomics. 2013 Jun 13;14:398. doi: 10.1186/1471-2164-14-398 (PMC3751642; doi:10.1186/1471-2164-14-398)
Supplement: Additional file 4 — Marker information for the validation of 12 CNVs by real time PCR. [file 1471-2164-14-398-S4.xlsx]

## Sheet: Sheet1
Additional file 4: marker information of CNVs for real time PCR validation
CNVR	# of samples with CNV in CNVR	genome marker location	forward primer 5'-3'	reverse primer 5'-3'	PCR amplicon size (bp)	validation results
CNVR_1277	41	WASHUC2:5:57,495,098:57,495,175	GTTGAGGGTTTCCTCATCCA	GCTTTGGCGTTTGTCTTCTC	78	yes
CNVR_1543	28	WASHUCZ:62,795,767:62,795,824	CTGGCAAATGTGCTCAGAAA	GCCCACTCTAATCGAATCCA	58	yes
CNVR_588	18	WASHUC2:2:31,025,240:31,025,316	CAAGAAACTGCCCTCGCTAC	AGTTCATCCGGGAGTCCTTT	77	yes
CNVR_92	5	WASHUC2:1:73,589,451:73,589,550	GACAGCAGCTGGTTTTGTCA	TTTGTGGGAGGAAAGTGGAG	100	yes
CNVR_1184	5	WASHUC2:5:2,732,351:2,732,404	GAGCAGTTTCACCAGGGAAG	CCTGGGAAGTGCTGTCTCTC	54	yes
CNVR_412	5	WASHUC2:13:732,708:732,764	CTCATCACTGGCAGCAAAAA	TGGGCAGACAATGTGTGTTT	57	yes
CNVR_794	3	WASHUC2:20:1,427,379:1,427,433	CCCTGTAAGCCATCACCTGT	CTCCAGTGCTTGACCTCCTC	55	yes
CNVR_1522	2	WASHUC2:Z:35,301,625:35,301,694	ACTTCGGGAATGCATCAAAA	CTGACCTCAGGAATGCGAGT	70	yes
CNVR_1290	2	WASHUC2:6:6,464,170:6,464,253	TTTTTGCTGGTGAGGGACAT	CACACCACGTGCTTTCATTT	84	yes
CNVR_1171	1	WASHUC2:4:88,993,717:88,993,813	CTGTGCAGCCAGCTATGTGT	CTCATCACACAGGCACTGCT	97	yes
CNVR_1240	1	WASHUC2:5:38,434,323:38,434,376	GCTTTCACTGTGTGCCAGAA	TCAAAGCAAGGTGCTTGTTG	54	no
CNVR_1428	1	WASHUC2:8:8,373,210:8,373,285	TCAGTGCAAGGTGATTCCTG	TGGGGTTTGTTTGGTTTTGT	76	yes
