# Supplementary material for: Large scale variation in DNA copy number in chicken breeds
Source: BMC Genomics. 2013 Jun 13;14:398. doi: 10.1186/1471-2164-14-398 (PMC3751642; doi:10.1186/1471-2164-14-398)
Supplement: Additional file 5 — Genes completely or partial overlapping with the CNVRs. For every CNVR the genes are reported with completely or partial including Ensembl gene id with start en end of this gene. In the last column potential gene name is given (according to Ensembl). [file 1471-2164-14-398-S5.xls]

## Sheet: CNVgenes1
Additional file 5. Genes detected within chicken CNVR
CNVR #	GGA	Ensembl_ID	Gene start (bp)	Gene stop (bp)	Gene name
1	chr1	ENSGALG00000013811	398617	408456	NCAPH2
1	chr1	ENSGALG00000023980	412482	419279	LMF2
1	chr1	ENSGALG00000023981	411338	412251	LMF2_CHICK
2	chr1	ENSGALG00000008048	818869	827666	CPA2
2	chr1	ENSGALG00000008087	829400	838691	Q8UUK1_CHICK
2	chr1	ENSGALG00000008103	840203	848495	TSGA14
2	chr1	ENSGALG00000008111	850679	853738	MEST
2	chr1	ENSGALG00000008144	854194	873265	COPG2
3	chr1	ENSGALG00000008477	1299155	1720983	EXOC4
3	chr1	ENSGALG00000008483	1507197	1509266
3	chr1	ENSGALG00000015642	1512350	1514485	LOC772108
4	chr1	ENSGALG00000019015	1746348	1748143
5	chr1	ENSGALG00000006489	1808645	1983165	CHCHD3
5	chr1	ENSGALG00000017622	1853902	1856034	LOC429896
7	chr1	ENSGALG00000006891	4070616	4119454	ITIH5
7	chr1	ENSGALG00000006905	4029905	4064449	Q5ZMD7_CHICK
7	chr1	ENSGALG00000006941	3987387	3988655
9	chr1	ENSGALG00000006713	5841078	6074718	CELF2_CHICK
10	chr1	ENSGALG00000006706	6148856	6295359	Q5ZIM3_CHICK
12	chr1	ENSGALG00000009866	6779793	6822975	LOC776113
17	chr1	ENSGALG00000008499	10400645	10766112	ACZ
19	chr1	ENSGALG00000008382	12295644	12334106	GNAI1_CHICK
21	chr1	ENSGALG00000008081	15390286	15418411	PIK3CG
24	chr1	ENSGALG00000006986	17040015	17057054
27	chr1	ENSGALG00000008554	21398911	21437388	IL17REL
29	chr1	ENSGALG00000019382	22459681	22837669	GRM8
33	chr1	ENSGALG00000008926	24370886	24615580	CADPS2
35	chr1	ENSGALG00000009134	26272228	26347130	A0M8U5_CHICK
37	chr1	ENSGALG00000009440	28584764	28607498	CG060_CHICK
37	chr1	ENSGALG00000009443	28613742	28632749	TMEM168
38	chr1	ENSGALG00000023479	29900002	29900461
39	chr1	ENSGALG00000009577	31843474	31853062	PUS7L
39	chr1	ENSGALG00000009586	31853699	31865151	Q5ZJM6_CHICK
40	chr1	ENSGALG00000009665	32543252	32649008	ARID2
41	chr1	ENSGALG00000023432	32995937	33003194
45	chr1	ENSGALG00000009873	35817240	35846881	LEMD3
45	chr1	ENSGALG00000017400	35852412	35930275	MSRB3
46	chr1	ENSGALG00000019358	36235467	36238105	LLPH_CHICK
48	chr1	ENSGALG00000010177	38220073	38252602	CCDC131
51	chr1	ENSGALG00000010319	40989665	41333023	SYT1_CHICK
52	chr1	ENSGALG00000010325	41440938	41565316	MYPT1_CHICK
54	chr1	ENSGALG00000010332	41630324	41633386	RPS16
54	chr1	ENSGALG00000010342	41646032	41733260	OTOGL
55	chr1	ENSGALG00000010936	41882395	41883856	MYF6_CHICK
56	chr1	ENSGALG00000010958	42085968	42389985	PPFIA2
59	chr1	ENSGALG00000011269	45805845	45828423	EPYC_CHICK
60	chr1	ENSGALG00000011295	46783618	46785293	Q6R746_CHICK
61	chr1	ENSGALG00000011471	47874315	47907501
61	chr1	ENSGALG00000011479	47926747	47951591	Q5F3W8_CHICK
61	chr1	ENSGALG00000019332	47914575	47921571
63	chr1	ENSGALG00000011771	50026207	50026866	H101_CHICK
63	chr1	ENSGALG00000011772	50027275	50027595	Q7LZ59_CHICK
63	chr1	ENSGALG00000011773	50027876	50028286	H2A4_CHICK
63	chr1	ENSGALG00000023212	50028609	50028989	H2B1_CHICK
63	chr1	ENSGALG00000023213	50016239	50016574	H4_CHICK
63	chr1	ENSGALG00000023214	50014826	50015215	H2A4_CHICK
63	chr1	ENSGALG00000023215	50013219	50013629	H32_CHICK
63	chr1	ENSGALG00000023216	50012001	50012390	H2A4_CHICK
63	chr1	ENSGALG00000023217	50010649	50010960	H4_CHICK
66	chr1	ENSGALG00000011863	51064506	51078395	Q5F4B6_CHICK
66	chr1	ENSGALG00000017894	51064022	51064170	U12
66	chr1	ENSGALG00000019325	51054122	51062216	LOC417973
67	chr1	ENSGALG00000012566	55078880	55261018	SYN3
67	chr1	ENSGALG00000012569	55265705	55279070	Q6Y0L7_CHICK
67	chr1	ENSGALG00000012602	55285320	55303944
68	chr1	ENSGALG00000012635	55416450	55486872	BTBD11
69	chr1	ENSGALG00000012751	56821064	56895252	STAB2
70	chr1	ENSGALG00000012783	57654305	57719035	MYBPC1
71	chr1	ENSGALG00000012865	58986189	59068933	BRAF_CHICK
72	chr1	ENSGALG00000012874	59384249	59394204	KIAA1147
73	chr1	ENSGALG00000012908	60454430	60515125	SLC13A4
75	chr1	ENSGALG00000012913	60953326	60995607	PKP2
77	chr1	ENSGALG00000012986	62361514	62407509	JARID1A
77	chr1	ENSGALG00000012987	62411997	62422479	CCDC77
78	chr1	ENSGALG00000012993	62663193	62675446	RAD52_CHICK
78	chr1	ENSGALG00000012994	62686423	62866917	ERC1
83	chr1	ENSGALG00000013117	66147913	66339454	PIK3C2G
84	chr1	ENSGALG00000013173	67455694	67470733	PYROXD1
84	chr1	ENSGALG00000013174	67475073	67494410	Q8AYS4_CHICK
85	chr1	ENSGALG00000013265	69222143	69261521	GYS2
85	chr1	ENSGALG00000013273	69282816	69286020	C12orf39
85	chr1	ENSGALG00000023000	69295194	69296568
87	chr1	ENSGALG00000014096	70297389	70333506	BMAL2_CHICK
88	chr1	ENSGALG00000014178	70736500	70937231	SCUBE1
91	chr1	ENSGALG00000014232	72584096	72597652	RIBC2
92	chr1	ENSGALG00000009702	73576045	73619772	LOC776175
92	chr1	ENSGALG00000014238	73513798	73539478	CV040_CHICK
92	chr1	ENSGALG00000014240	73541648	73576307	LOC776181
92	chr1	ENSGALG00000014551	73549864	73561538
93	chr1	ENSGALG00000012921	73725633	73884842	Q9YHW8_CHICK
94	chr1	ENSGALG00000011558	73972608	74114279	LRP6
94	chr1	ENSGALG00000013461	73959470	74188816	LOH12CR1
95	chr1	ENSGALG00000022982	74234193	74269900
96	chr1	ENSGALG00000022981	74332916	74333388
97	chr1	ENSGALG00000017295	74765553	74775950	PTHR_CHICK
97	chr1	ENSGALG00000017296	74680694	74695750	KLHDC5
97	chr1	ENSGALG00000017297	74631098	74653515	MRPS35
98	chr1	ENSGALG00000017285	75468823	75482043	C12orf5
99	chr1	ENSGALG00000017281	75798894	75800435	KCNA6
100	chr1	ENSGALG00000022968	79141429	79145770
102	chr1	ENSGALG00000014426	79912901	79987339	IMA1_CHICK
103	chr1	ENSGALG00000014701	80836030	80890812	RAP1GAP
104	chr1	ENSGALG00000014754	81189518	81218286
104	chr1	ENSGALG00000014755	81245617	81249416	TRY3_CHICK
104	chr1	ENSGALG00000019249	81251138	81251518	LOC768756
104	chr1	ENSGALG00000022907	81231197	81231811
105	chr1	ENSGALG00000010231	81258371	81261729	TRY2_CHICK
105	chr1	ENSGALG00000010465	81342155	81344721
105	chr1	ENSGALG00000022903	81309772	81313176	LOC768949
105	chr1	ENSGALG00000022904	81289147	81292468	LOC777209
105	chr1	ENSGALG00000022906	81270507	81273830	LOC768817
110	chr1	ENSGALG00000014794	82323775	82346812	LOC771140
111	chr1	ENSGALG00000014800	82405734	82436840	VATA_CHICK
111	chr1	ENSGALG00000014805	82436927	82459859	Q5ZMS8_CHICK
112	chr1	ENSGALG00000014981	83477671	83478688	LOC770190
112	chr1	ENSGALG00000014988	83483259	83493025	Q6TRW9_CHICK
113	chr1	ENSGALG00000015025	83819631	83848852	VANGL1
113	chr1	ENSGALG00000015038	83862026	83885535	CHD1L
114	chr1	ENSGALG00000015069	83941314	83953142	B4GALT4
115	chr1	ENSGALG00000015087	84587331	85558083	LSAMP_CHICK
116	chr1	ENSGALG00000015131	86499502	86508666	Q5ZJJ7_CHICK
116	chr1	ENSGALG00000022883	86480534	86488758	LOC768367
116	chr1	ENSGALG00000024436	86455704	86459718
117	chr1	ENSGALG00000015240	87497332	87505799	CPOX
117	chr1	ENSGALG00000015249	87471706	87490838	TTF2
117	chr1	ENSGALG00000017968	87492243	87492325
117	chr1	ENSGALG00000017970	87492951	87493024
117	chr1	ENSGALG00000017971	87493978	87494059
117	chr1	ENSGALG00000017972	87494268	87494341
117	chr1	ENSGALG00000017973	87494562	87494633
117	chr1	ENSGALG00000017974	87494749	87494820
117	chr1	ENSGALG00000017975	87495989	87496060
117	chr1	ENSGALG00000017976	87496235	87496308
117	chr1	ENSGALG00000021895	87505898	87511229
117	chr1	ENSGALG00000022878	87512910	87513253
118	chr1	ENSGALG00000015258	87868803	87911040	Q5F3F4_CHICK
119	chr1	ENSGALG00000017978	89105829	89105902
121	chr1	ENSGALG00000015348	89846127	89964050	CD166_CHICK
122	chr1	ENSGALG00000015351	89991451	90115530	CBLB
123	chr1	ENSGALG00000015360	90843676	90879004	CIP2A_CHICK
125	chr1	ENSGALG00000015395	91991492	91998658	Q5ZKS7_CHICK
127	chr1	ENSGALG00000015446	94998844	95109122	PO2F1_CHICK
134	chr1	ENSGALG00000015693	102027575	102098071	USP25
138	chr1	ENSGALG00000015737	104254340	104380343	NCAM2
138	chr1	ENSGALG00000021740	104459490	104460197	LOC768852
138	chr1	ENSGALG00000021752	104452569	104460312
138	chr1	ENSGALG00000022847	104461784	104506283
138	chr1	ENSGALG00000025596	104451838	104451923
138	chr1	ENSGALG00000025628	104451626	104451706
138	chr1	ENSGALG00000025632	104459513	104459605
138	chr1	ENSGALG00000025638	104451152	104451239
138	chr1	ENSGALG00000025651	104480348	104480435
138	chr1	ENSGALG00000025698	104486666	104486818	5_8S_rRNA
142	chr1	ENSGALG00000015844	108112782	108117598	SODC_CHICK
144	chr1	ENSGALG00000016036	110040260	110083080	DOPEY2
144	chr1	ENSGALG00000016040	110089174	110116963	Q5F3X3_CHICK
145	chr1	ENSGALG00000016048	110451691	110542283	PIGP
145	chr1	ENSGALG00000016050	110459336	110514612	TTC3
145	chr1	ENSGALG00000016052	110517409	110534505	DSCR3
147	chr1	ENSGALG00000016138	111689611	112069157	DSCAM
148	chr1	ENSGALG00000016139	112315331	112341585	Q5QHS0_CHICK
148	chr1	ENSGALG00000016140	112356332	112364369	FAM3B
149	chr1	ENSGALG00000016147	112603892	112607062	ZNF295
149	chr1	ENSGALG00000016157	112642229	112683962	UMODL1
151	chr1	ENSGALG00000007449	113787753	113794104
152	chr1	ENSGALG00000016217	114402920	114550911	KDM6A
153	chr1	ENSGALG00000016219	114588674	114603388	FUNDC1
154	chr1	ENSGALG00000016223	114806172	114855727	Q5MQR0_CHICK
155	chr1	ENSGALG00000016305	114968869	114971367	LOC776906
156	chr1	ENSGALG00000016232	115653671	115657247	RPL8
156	chr1	ENSGALG00000016236	115667615	115739235	USP9X
157	chr1	ENSGALG00000016254	116461327	116487231	OTC_CHICK
158	chr1	ENSGALG00000016601	117340186	117344375
158	chr1	ENSGALG00000018713	117334679	117353859
162	chr1	ENSGALG00000022792	117810001	117813266
166	chr1	ENSGALG00000016318	121514569	121531743	PCYT1B
166	chr1	ENSGALG00000016323	121541235	121591416	Q5ZLT2_CHICK
167	chr1	ENSGALG00000016382	122526313	122556164	MBTPS2
169	chr1	ENSGALG00000016418	123401479	123415106	CXorf23
170	chr1	ENSGALG00000016426	123679971	123733999	MAP3K15
170	chr1	ENSGALG00000016430	123735114	123747150	Q5F426_CHICK
171	chr1	ENSGALG00000016541	124369929	124393481	BEND2
172	chr1	ENSGALG00000017045	125067733	125069363	LOC425311
173	chr1	ENSGALG00000016550	125139798	125161235	Q802E7_CHICK
175	chr1	ENSGALG00000013500	126879836	126881178
175	chr1	ENSGALG00000018838	126878430	126879468	LOC418591
176	chr1	ENSGALG00000016594	126932572	127006066	FRMPD4
180	chr1	ENSGALG00000022787	127996691	127998303	LOC770836
182	chr1	ENSGALG00000016603	128243953	128427118	Q90WD1_CHICK
186	chr1	ENSGALG00000013366	129009396	129109929	TBL1X
188	chr1	ENSGALG00000016616	129616326	129753011	KALM_CHICK
192	chr1	ENSGALG00000016623	130453764	130518364	HDHD1A
195	chr1	ENSGALG00000016739	134617867	134722073	HERC2
196	chr1	ENSGALG00000016761	136653847	136657331	LYG_CHICK
196	chr1	ENSGALG00000016763	136674916	136685186	Q5ZLZ7_CHICK
196	chr1	ENSGALG00000019141	136645613	136649162	LYG2
197	chr1	ENSGALG00000016776	137511296	137561174	TBC1D8
198	chr1	ENSGALG00000016780	137650971	137684907	LOC418713
200	chr1	ENSGALG00000016797	139414138	139453129	FHL2
201	chr1	ENSGALG00000016802	139858851	139909681	LOC771085
203	chr1	ENSGALG00000016807	140494229	140593771	Q5ZL81_CHICK
203	chr1	ENSGALG00000016808	140585775	140672275	LOC770700
204	chr1	ENSGALG00000016810	140950392	141034502	SH3RF3
204	chr1	ENSGALG00000025297	140966218	140966317	gga-mir-1700
205	chr1	ENSGALG00000016836	142174289	142213845	TUBGCP3
205	chr1	ENSGALG00000017985	142239702	142239774
208	chr1	ENSGALG00000013986	144183716	144184585	LOC418762
209	chr1	ENSGALG00000016852	144362668	144376034	Q8JHJ4_CHICK
209	chr1	ENSGALG00000016853	144385546	144393523	ABHDD_CHICK
209	chr1	ENSGALG00000016854	144394049	144397680	DNLI4_CHICK
209	chr1	ENSGALG00000022763	144304526	144335118
209	chr1	ENSGALG00000022764	144250024	144255927
209	chr1	ENSGALG00000022765	144232428	144232969
211	chr1	ENSGALG00000016860	146967533	146983150	Q4AEJ2_CHICK
211	chr1	ENSGALG00000016861	146984630	146999123	BIVM
212	chr1	ENSGALG00000016866	147185002	147571736	Q9IAI5_CHICK
214	chr1	ENSGALG00000016872	148194890	148467695	PCCA
215	chr1	ENSGALG00000016891	149724309	149725319	OXGR1
216	chr1	ENSGALG00000016893	150076327	150154166	Q5F392_CHICK
217	chr1	ENSGALG00000016894	150158278	150190313	DNJC3_CHICK
218	chr1	ENSGALG00000016900	150731060	151248848	GPC6
223	chr1	ENSGALG00000016906	156784266	156890288	SPY2_CHICK
223	chr1	ENSGALG00000016909	156995833	157143925	Q5F3V5_CHICK
225	chr1	ENSGALG00000016918	158564657	158569419	LOC418811
225	chr1	ENSGALG00000016919	158569921	158577428	Q5ZIP5_CHICK
228	chr1	ENSGALG00000016929	160219605	160316350	C13orf24
231	chr1	ENSGALG00000014545	165946440	165980409
235	chr1	ENSGALG00000016951	170135710	170146686	MTRF1
237	chr1	ENSGALG00000016955	170266649	170444618	KIAA0564
237	chr1	ENSGALG00000017789	170425775	170425901	5S_rRNA
238	chr1	ENSGALG00000016987	172362713	172366189
240	chr1	ENSGALG00000017027	174725952	174745747	THSD1
240	chr1	ENSGALG00000017029	174750588	174754644	LOC428073
240	chr1	ENSGALG00000017030	174755706	174758958
240	chr1	ENSGALG00000017031	174767718	174783536	TPTE
240	chr1	ENSGALG00000017032	174785291	174800876	Q5ZIW6_CHICK
241	chr1	ENSGALG00000017035	175181679	175231722	COG6
242	chr1	ENSGALG00000017041	175626931	175741842	FREM2
245	chr1	ENSGALG00000017065	178384471	178508851	STARD13
247	chr1	ENSGALG00000017075	178879824	179015643	FRY
249	chr1	ENSGALG00000017111	181349015	181386220	Q5ZKL1_CHICK
249	chr1	ENSGALG00000017112	181387425	181409910	MTMR6
251	chr1	ENSGALG00000017119	181788567	181836004	A1XGV6_CHICK
254	chr1	ENSGALG00000017156	184304062	184468319	DDX10_CHICK
256	chr1	ENSGALG00000017169	184826321	184868493	ELMOD1
256	chr1	ENSGALG00000017170	184884456	184927045	ALKBH8
257	chr1	ENSGALG00000017172	185051415	185055405	VMO1_CHICK
262	chr1	ENSGALG00000017185	186896582	186913663	Q5ZJI5_CHICK
263	chr1	ENSGALG00000017216	190039266	190047012	LOC428094
263	chr1	ENSGALG00000017229	190659663	190982843	Q6V0P4_CHICK
267	chr1	ENSGALG00000017238	192231217	192474227	Q8QH06_CHICK
269	chr1	ENSGALG00000017241	192825846	192991632	TMEM135
270	chr1	ENSGALG00000017246	193159076	193314727	ME3
271	chr1	ENSGALG00000022713	193324829	193326645	LOC772311
273	chr1	ENSGALG00000000071	193403817	193409109	C11orf82
273	chr1	ENSGALG00000017248	193425881	193437925	RAB30
273	chr1	ENSGALG00000022712	193410153	193410879
274	chr1	ENSGALG00000017249	193504817	193519752	PCF11
274	chr1	ENSGALG00000017250	193531837	193543889	ANKRD42
274	chr1	ENSGALG00000017251	193547270	193554491	CCDC90B
276	chr1	ENSGALG00000017262	197529262	197585255	NARS2
276	chr1	ENSGALG00000017264	197525245	197690677	GAB2
277	chr1	ENSGALG00000017269	197773265	197792453	USP35
279	chr1	ENSGALG00000017268	197806718	197807413	KCTD21
279	chr1	ENSGALG00000019042	197821234	197833087	ALG8
280	chr1	ENSGALG00000000091	197853484	197892630	INTS4
280	chr1	ENSGALG00000001614	197939907	197952811	AQP11
280	chr1	ENSGALG00000008574	197921845	197932246	CLNS1A
280	chr1	ENSGALG00000010655	197897625	197901573	LOC771695
281	chr1	ENSGALG00000000733	198105060	198163463	MYO7A
282	chr1	ENSGALG00000000750	198208413	198244889	CAPN5
283	chr1	ENSGALG00000000845	198996200	199065320	Q5ZK15_CHICK
283	chr1	ENSGALG00000000868	199102446	199114776	RNF121
283	chr1	ENSGALG00000000871	199097429	199100420	NARE_CHICK
283	chr1	ENSGALG00000000873	199093257	199094213	A9NJ60_CHICK
283	chr1	ENSGALG00000001258	199122370	199128225	NUMA1
283	chr1	ENSGALG00000006443	199086076	199088824	Q49L21_CHICK
283	chr1	ENSGALG00000017493	199115511	199117147
283	chr1	ENSGALG00000019744	199089512	199090747	A9NJ59_CHICK
283	chr1	ENSGALG00000022707	199094547	199095942
284	chr1	ENSGALG00000017335	199266976	199270460	Q9DF58_CHICK
284	chr1	ENSGALG00000017336	199282177	199287865	LOC419074
284	chr1	ENSGALG00000017337	199303556	199306958	ARFIP2
284	chr1	ENSGALG00000022705	199277804	199281008
286	chr1	ENSGALG00000013552	199599824	199643619	NUP98
286	chr1	ENSGALG00000022702	199644965	199648218	CHRNA10
287	chr1	ENSGALG00000017331	199808973	200003901	GDPD5_CHICK
287	chr1	ENSGALG00000025426	199947476	199947555
288	chr1	ENSGALG00000017323	200276126	200386082	KIAA0280
288	chr1	ENSGALG00000022699	200348607	200349422	LOC429567
288	chr1	ENSGALG00000022700	200345816	200347155
289	chr1	ENSGALG00000017312	200611703	200642463	Q5ZHM0_CHICK
289	chr1	ENSGALG00000017314	200570510	200609588	C2CD3
290	chr10	ENSGALG00000001269	15898	32971
290	chr10	ENSGALG00000002574	45108	55765
290	chr10	ENSGALG00000013318	80416	82546	IGHV6-1
291	chr10	ENSGALG00000002541	203409	212444
291	chr10	ENSGALG00000002547	176525	183406	B4X7N1_CHICK
291	chr10	ENSGALG00000002560	116078	117022	OR12D2
291	chr10	ENSGALG00000002566	109320	110291	O57597_CHICK
291	chr10	ENSGALG00000013975	155112	156047	OR10A7
291	chr10	ENSGALG00000017999	187493	187564
291	chr10	ENSGALG00000019735	138528	139499	O13036_CHICK
291	chr10	ENSGALG00000023976	187221	187294
291	chr10	ENSGALG00000023977	159895	160863	B4X7N2_CHICK
291	chr10	ENSGALG00000024446	199598	199693
293	chr10	ENSGALG00000001774	1265413	1392803	NEO1_CHICK
294	chr10	ENSGALG00000001764	1408189	1497720	HCN4
295	chr10	ENSGALG00000001741	1562925	1608931	NPTN
296	chr10	ENSGALG00000001615	3507351	3518987	Q5F3F8_CHICK
296	chr10	ENSGALG00000001644	3523402	3543664	SIN3A
298	chr10	ENSGALG00000002746	3842483	3903256	HM20A_CHICK
300	chr10	ENSGALG00000003456	5027990	5241480	CA12
301	chr10	ENSGALG00000003930	6819946	6859006	APBA2
301	chr10	ENSGALG00000003944	6860863	6917720	FAM189A1
302	chr10	ENSGALG00000003985	7180719	7196223	TARSL2
303	chr10	ENSGALG00000004212	7909392	7951878	Q5F3N4_CHICK
304	chr10	ENSGALG00000004450	9151936	9159487	C15orf15
307	chr10	ENSGALG00000004536	9470713	9491617	LOC415414
307	chr10	ENSGALG00000004545	9506014	9573353	WDR72
308	chr10	ENSGALG00000004624	9983311	10081583	MYO5A_CHICK
308	chr10	ENSGALG00000004641	10091529	10103837	MYO5C
308	chr10	ENSGALG00000004690	9918122	10212658	MK06_CHICK
309	chr10	ENSGALG00000018976	10381535	10386379
310	chr10	ENSGALG00000013293	10606416	10626246	GLDN
311	chr10	ENSGALG00000013789	12024040	12105697	Q5ZMN7_CHICK
315	chr10	ENSGALG00000006641	14626426	14638213	DPOG1_CHICK
315	chr10	ENSGALG00000006658	14637889	14658259	FANCI
316	chr10	ENSGALG00000006819	15435396	15565823	AGBL1
319	chr10	ENSGALG00000007048	18889780	18924669	Q90662_CHICK
319	chr10	ENSGALG00000007057	18946018	18994916	Q5ZHW9_CHICK
320	chr10	ENSGALG00000014624	19380624	19429183	LOC415513
321	chr10	ENSGALG00000007500	20244379	20276510	DENND4A
322	chr10	ENSGALG00000007643	20604125	20620651	DIS3L
322	chr10	ENSGALG00000007649	20621247	20628648	TIPIN_CHICK
322	chr10	ENSGALG00000007687	20632186	20664052	Q5ZIF0_CHICK
322	chr10	ENSGALG00000025592	20623096	20623231	SCARNA14
323	chr10	ENSGALG00000007887	21022531	21039220	AAGAB
323	chr10	ENSGALG00000007909	21039521	21098037	IQCH
324	chr10	ENSGALG00000008120	21651208	21669966	TLE3
325	chr10	ENSGALG00000008215	22031137	22070261	FRMD5
326	chr10	ENSGALG00000008268	22156093	22157562	ANKRD34A
326	chr10	ENSGALG00000008272	22158823	22160080	TMED3
326	chr10	ENSGALG00000018259	22146245	22146318	gga-mir-184
326	chr10	ENSGALG00000020923	22162722	22164108	Q5EFE0_CHICK
326	chr10	ENSGALG00000023253	22166174	22166429
328	chr11	ENSGALG00000024037	20992	29572	LOC415616
329	chr11	ENSGALG00000001065	503138	514957	CCDC135
330	chr11	ENSGALG00000001160	549150	550730	LOC430610
330	chr11	ENSGALG00000001168	552555	559936	POLR2C
330	chr11	ENSGALG00000001184	560078	565860	COQ9
330	chr11	ENSGALG00000001194	566342	572318	CPIN1_CHICK
330	chr11	ENSGALG00000013563	547526	549047	CCDC102A
331	chr11	ENSGALG00000001214	596724	602352	PARD6A
331	chr11	ENSGALG00000001220	603529	608586	HERPUD1
331	chr11	ENSGALG00000001234	611151	616777	CETP_CHICK
331	chr11	ENSGALG00000001256	621658	649073	NLRC5
332	chr11	ENSGALG00000017470	1146281	1152557
333	chr11	ENSGALG00000003330	2656622	2657740
333	chr11	ENSGALG00000003374	3224004	3267556	ESRP2_CHICK
333	chr11	ENSGALG00000021324	2646332	2648461	LOC427542
333	chr11	ENSGALG00000021325	2632306	2645774	LOC415708
334	chr11	ENSGALG00000003591	4846977	4892992	FTO
335	chr11	ENSGALG00000003602	4945427	5016934	RPGRIP1L
338	chr11	ENSGALG00000003874	7018123	7093533	Q5ZIS4_CHICK
338	chr11	ENSGALG00000023704	7106386	7107144
341	chr11	ENSGALG00000003916	7924442	7925297	Q8JHZ7_CHICK
341	chr11	ENSGALG00000003942	7930538	7968347	LONP2
343	chr11	ENSGALG00000023673	8955574	9004844	POP4
344	chr11	ENSGALG00000004480	8986705	8989047	C19orf12
345	chr11	ENSGALG00000004839	10700742	10816806	Q5ZL89_CHICK
345	chr11	ENSGALG00000004853	10739462	10763250	LRP3
346	chr11	ENSGALG00000004899	11020877	11171980	B1PMA7_CHICK
349	chr11	ENSGALG00000005114	11990681	11998203	CES1
349	chr11	ENSGALG00000021087	12001166	12014720	LOC769339
349	chr11	ENSGALG00000023598	12031878	12044915	LOC777390
351	chr11	ENSGALG00000005261	12312677	12342668	Q5ZI21_CHICK
351	chr11	ENSGALG00000021067	12313269	12321342
357	chr11	ENSGALG00000005402	16668352	16672994	DYNLRB2
360	chr11	ENSGALG00000013498	16951218	16960244	C16orf61
361	chr11	ENSGALG00000013486	16987818	16996914	ATMIN
361	chr11	ENSGALG00000013494	16978968	16986542	CENPN_CHICK
362	chr11	ENSGALG00000012012	17190751	17337709	CMIP
365	chr11	ENSGALG00000005483	17985351	18177099	CAD13_CHICK
368	chr11	ENSGALG00000023533	18563733	18566067
369	chr11	ENSGALG00000000663	18698063	18738839
369	chr11	ENSGALG00000005651	18759977	18772167	C16orf44
369	chr11	ENSGALG00000017644	18739146	18756529	C7G537_CHICK
369	chr11	ENSGALG00000020995	18756806	18757946
372	chr11	ENSGALG00000006303	20409246	20410568	CTU2
372	chr11	ENSGALG00000006340	20412169	20424159
372	chr11	ENSGALG00000006815	20414106	20415190	LOC425332
373	chr11	ENSGALG00000000507	20703151	20704756	CPNE7
373	chr11	ENSGALG00000006144	20717772	20721824	CDK10
373	chr11	ENSGALG00000006161	20711826	20716257	CHMP1A
373	chr11	ENSGALG00000006175	20708415	20709445	DPEP1
373	chr11	ENSGALG00000006179	20692991	20697259	RL13_CHICK
373	chr11	ENSGALG00000023468	20723743	20728783	C16orf7
373	chr11	ENSGALG00000023472	20706687	20707412	LOC415852
374	chr11	ENSGALG00000000713	21462672	21557984	Q9YGP8_CHICK
374	chr11	ENSGALG00000025383	21458750	21458846	gga-mir-1699
375	chr12	ENSGALG00000002590	32849	52691
375	chr12	ENSGALG00000014148	20464	28594	LOC427569
376	chr12	ENSGALG00000021352	1037395	1038506
377	chr12	ENSGALG00000001945	1127294	1136949	RFT1
377	chr12	ENSGALG00000021350	1103419	1108857
377	chr12	ENSGALG00000022661	1137980	1138721
378	chr12	ENSGALG00000002335	1925419	2064532	DOCK3
378	chr12	ENSGALG00000022658	1879310	1903123
379	chr12	ENSGALG00000002362	2071566	2075486	ARMET
379	chr12	ENSGALG00000002372	2077427	2079100	RBM15B
379	chr12	ENSGALG00000002398	2084393	2133409	VPRBP
380	chr12	ENSGALG00000002423	2143305	2156429	LOC415922
380	chr12	ENSGALG00000002436	2160184	2161883
380	chr12	ENSGALG00000002459	2175614	2177465	LOC770732
380	chr12	ENSGALG00000002486	2178664	2220009	RNF123
380	chr12	ENSGALG00000002510	2224447	2257609	IP6K1
380	chr12	ENSGALG00000002521	2266641	2270833	UBE1L
380	chr12	ENSGALG00000021305	2278866	2279090	A4VAR9_CHICK
380	chr12	ENSGALG00000022657	2150923	2155502
381	chr12	ENSGALG00000003243	2490213	2528761	RAD54L2
381	chr12	ENSGALG00000003269	2552091	2552613
381	chr12	ENSGALG00000003720	2583790	2629846	Q68Y81_CHICK
382	chr12	ENSGALG00000003685	2692909	2697949	LOC427582
382	chr12	ENSGALG00000003832	2704881	2727394	TEX264
382	chr12	ENSGALG00000003839	2731391	2735365	GRM2
382	chr12	ENSGALG00000003940	2743238	2745083
383	chr12	ENSGALG00000004297	2863263	2930913	DNAH1
383	chr12	ENSGALG00000004366	2932162	2944742	Q5F3N6_CHICK
383	chr12	ENSGALG00000004476	2946389	2950010	SEMA3G
383	chr12	ENSGALG00000021198	2913459	2916478
384	chr12	ENSGALG00000005332	7278350	7443142	CAC1D_CHICK
385	chr12	ENSGALG00000005400	7714652	7960916	CACNA2D3
387	chr12	ENSGALG00000005459	8629309	8659035	C3orf63
389	chr12	ENSGALG00000005678	9125356	9170226	Q90574_CHICK
391	chr12	ENSGALG00000006056	10024756	10126925	CHCHD6
395	chr12	ENSGALG00000007268	13433819	13618792	CADPS
396	chr12	ENSGALG00000007302	13850585	13904719	ATXN7
397	chr12	ENSGALG00000007332	13934773	13969728	PRICKLE2
397	chr12	ENSGALG00000022640	13916893	13932599	LOC771141
398	chr12	ENSGALG00000007483	14757164	14837180	LRIG1
399	chr12	ENSGALG00000007569	14925272	14932194	KBTBD8
401	chr12	ENSGALG00000007674	15574278	15623097	FAM19A4
402	chr12	ENSGALG00000011370	15728163	15735174	LOC771566
402	chr12	ENSGALG00000013410	15736457	15752142	UBA3
402	chr12	ENSGALG00000017436	15756683	15769489	PRAF3_CHICK
402	chr12	ENSGALG00000018946	15770578	15779243	LMOD3
403	chr12	ENSGALG00000014627	15786727	15855658	FRMD4B
403	chr12	ENSGALG00000022636	15808207	15876746
404	chr12	ENSGALG00000007911	17813676	17917740	CHL1
406	chr12	ENSGALG00000007927	18180749	18259731	CNTN6
407	chr12	ENSGALG00000020781	18362319	18367409
410	chr13	ENSGALG00000001009	562057	583011	LOC431306
410	chr13	ENSGALG00000013364	544230	545363
410	chr13	ENSGALG00000024402	563796	582956
410	chr13	ENSGALG00000024403	512923	525449
411	chr13	ENSGALG00000000760	621168	693839	Q6R0H8_CHICK
412	chr13	ENSGALG00000024400	736149	775133	Q6R0I1_CHICK
412	chr13	ENSGALG00000024401	709913	728785	Q6R0I0_CHICK
413	chr13	ENSGALG00000000946	1378265	1408088	PFDN1
413	chr13	ENSGALG00000000949	1412522	1419353	Q9W7C5_CHICK
413	chr13	ENSGALG00000001045	1424473	1441399	SLC4A9
413	chr13	ENSGALG00000001099	1443501	1544367	ANKHD1-EIF4EBP3
413	chr13	ENSGALG00000001113	1548186	1549035	SRA1
413	chr13	ENSGALG00000001132	1549908	1553651	APBB3
413	chr13	ENSGALG00000021472	1591789	1633953
413	chr13	ENSGALG00000024389	1586973	1591727
413	chr13	ENSGALG00000025597	1438096	1438173	7SK
415	chr13	ENSGALG00000002229	2574566	2640561	Q5ZHQ9_CHICK
416	chr13	ENSGALG00000002132	3280900	3461207	KCNIP1
417	chr13	ENSGALG00000001850	4497005	4511853	SYRC_CHICK
417	chr13	ENSGALG00000001874	4487897	4494632	LOC416169
417	chr13	ENSGALG00000018013	4459825	4459896
418	chr13	ENSGALG00000001768	4581438	5056955	TEN2_CHICK
420	chr13	ENSGALG00000001662	7458279	7510215	ATP10B
422	chr13	ENSGALG00000001239	8532447	8536309	SLC26A2
423	chr13	ENSGALG00000002810	8614462	8661486	UBTD2
423	chr13	ENSGALG00000002816	8672058	8727175	STK10
426	chr13	ENSGALG00000003177	10153078	10173954	Q5ZI47_CHICK
426	chr13	ENSGALG00000003231	10143062	10152916	Q5ZKH9_CHICK
426	chr13	ENSGALG00000003263	10126770	10144366	SFXN1
427	chr13	ENSGALG00000003714	11354025	11369629	LSM11
428	chr13	ENSGALG00000004101	12757679	12764808	NMUR2
429	chr13	ENSGALG00000004184	12997371	13001008	SPRC_CHICK
430	chr13	ENSGALG00000004496	13124262	13132450	Q9DDF5_CHICK
430	chr13	ENSGALG00000004521	13133782	13135715	GPX3
430	chr13	ENSGALG00000004534	13141852	13153314	DCTN4
430	chr13	ENSGALG00000004555	13155188	13162279	RBM22_CHICK
430	chr13	ENSGALG00000004560	13165004	13169210	MYOZ3
430	chr13	ENSGALG00000024038	13154176	13154943
431	chr13	ENSGALG00000014196	14517448	14548478	NME5
433	chr13	ENSGALG00000006360	15791504	15839163	H2AY_CHICK
434	chr13	ENSGALG00000006367	16005358	16070477	PHS2_CHICK
435	chr13	ENSGALG00000006514	16694893	16873962	Q71SY9_CHICK
437	chr13	ENSGALG00000006677	17268957	17296809	P4HA2_CHICK
438	chr13	ENSGALG00000006683	17326743	17362429	PDLI4_CHICK
439	chr13	ENSGALG00000006794	17501635	17520122	Q5W4T6_CHICK
440	chr13	ENSGALG00000007415	18362529	18384012	SH3RF2
442	chr14	ENSGALG00000003091	789177	823635	PARN
444	chr14	ENSGALG00000003640	1732399	1784993	FAM20C
445	chr14	ENSGALG00000003122	2381884	2384903	ZFAND2A
445	chr14	ENSGALG00000004064	2363607	2364548	C3VP78_CHICK
448	chr14	ENSGALG00000004972	5037589	5053908	MYO15A
448	chr14	ENSGALG00000004978	5055333	5068628	ALKBH5
448	chr14	ENSGALG00000014408	5078332	5083563	LLGL1
449	chr14	ENSGALG00000005050	5128842	5129894	LOC427665
449	chr14	ENSGALG00000005064	5137448	5152076	KPRB_CHICK
449	chr14	ENSGALG00000005083	5153506	5183480	SLC5A10
451	chr14	ENSGALG00000005558	6175759	6186663	Q5ZMD3_CHICK
451	chr14	ENSGALG00000005572	6188102	6190921	NOXO1
451	chr14	ENSGALG00000005579	6199532	6201465	GFER
451	chr14	ENSGALG00000005589	6211502	6231036	Q5ZLN6_CHICK
452	chr14	ENSGALG00000005767	6455085	6499795	Q5F483_CHICK
452	chr14	ENSGALG00000005844	6486569	6501594	CASKIN1
452	chr14	ENSGALG00000005861	6517977	6520968	HEXDC
452	chr14	ENSGALG00000020992	6520971	6521796
453	chr14	ENSGALG00000006043	6809959	6840725	RBBP6
453	chr14	ENSGALG00000020979	6804248	6809288
454	chr14	ENSGALG00000006307	7329898	7336055	NSMCE1
454	chr14	ENSGALG00000006313	7336273	7348594	Q5ZM08_CHICK
456	chr14	ENSGALG00000006829	8530781	8591866	SMG1
457	chr14	ENSGALG00000020911	8620337	8626211	LOC771758
460	chr14	ENSGALG00000007366	11206128	11385989	A2BP1
465	chr14	ENSGALG00000000687	12489678	12537585	LOC771665
465	chr14	ENSGALG00000017681	12471822	12577741	POLR3K
466	chr14	ENSGALG00000007616	13016046	13094671	LOC771815
467	chr14	ENSGALG00000023697	13103977	13106994	LOC769020
468	chr14	ENSGALG00000000643	13552792	13573785	ANKS3
469	chr14	ENSGALG00000002221	13994226	14012546	Q5ZJI1_CHICK
469	chr14	ENSGALG00000002254	13989877	13991647	NME3
469	chr14	ENSGALG00000002276	13981778	13989703
470	chr14	ENSGALG00000009318	14486656	14564333	Q5F3M1_CHICK
470	chr14	ENSGALG00000009341	14443652	14480663	CRAMP1L
470	chr14	ENSGALG00000009346	14430345	14437756	Q5ZM61_CHICK
470	chr14	ENSGALG00000023618	14386370	14413254	LOC425284
470	chr14	ENSGALG00000023620	14362536	14403164	LOC770114
471	chr14	ENSGALG00000009201	15022912	15033357	CCNF
471	chr14	ENSGALG00000020725	15034615	15041672
471	chr14	ENSGALG00000023593	15042141	15047779	NCRNA00273
471	chr14	ENSGALG00000025576	15041201	15041302	gga-mir-1715
472	chr14	ENSGALG00000002350	15699135	15762262	DNAH3
472	chr14	ENSGALG00000002428	15777545	15785327	Q6WV23_CHICK
472	chr14	ENSGALG00000002442	15787190	15792595	ANKS4B
472	chr14	ENSGALG00000002484	15796615	15803671	CRYM
472	chr14	ENSGALG00000002490	15803848	15815424	D0VX29_CHICK
472	chr14	ENSGALG00000023532	15792230	15793065
473	chr15	ENSGALG00000001240	21278	29209	SLC25A1
473	chr15	ENSGALG00000001301	37590	75718	B1P6A8_CHICK
473	chr15	ENSGALG00000001312	79008	88074	Q5ZLV0_CHICK
473	chr15	ENSGALG00000001386	88307	146153	PI4KA
473	chr15	ENSGALG00000001396	111293	117611	O73840_CHICK
473	chr15	ENSGALG00000001403	238371	240086	HIC2
473	chr15	ENSGALG00000001415	172260	356655	Q5ZKN7_CHICK
473	chr15	ENSGALG00000001424	360470	364960	YDJC
473	chr15	ENSGALG00000001435	381900	387257	Q5ZIB0_CHICK
473	chr15	ENSGALG00000001485	453426	467208	Q5ZK71_CHICK
473	chr15	ENSGALG00000001493	468676	481303	PPM1F
473	chr15	ENSGALG00000001496	500562	501840
473	chr15	ENSGALG00000001501	520658	533819	Q8UWG6_CHICK
473	chr15	ENSGALG00000001554	578502	635624	Q5ZJH3_CHICK
473	chr15	ENSGALG00000001576	637379	665430	HIRA_CHICK
473	chr15	ENSGALG00000001587	665849	668441	MRPL40
473	chr15	ENSGALG00000001593	670957	676396	Q98UC3_CHICK
473	chr15	ENSGALG00000001616	677078	688554	CDC45L
473	chr15	ENSGALG00000001621	707778	710266	Q98SR1_CHICK
473	chr15	ENSGALG00000001652	722285	746859	SEPT2_CHICK
473	chr15	ENSGALG00000001688	775010	787712	Q5ZIW3_CHICK
473	chr15	ENSGALG00000001925	949694	985648	Q5F373_CHICK
473	chr15	ENSGALG00000001988	1008124	1270861	TXNRD2
473	chr15	ENSGALG00000002024	1044801	1058409	COMT
473	chr15	ENSGALG00000002040	905820	1191278	Q7T071_CHICK
473	chr15	ENSGALG00000002056	1272257	1288928	Q5ZI44_CHICK
473	chr15	ENSGALG00000002076	1296812	1307379	DGCR8
473	chr15	ENSGALG00000002094	1311272	1318282	TRMT2A
473	chr15	ENSGALG00000002107	1318575	1326228	Q5ZJ38_CHICK
473	chr15	ENSGALG00000002124	1328701	1411140	Q2THW3_CHICK
473	chr15	ENSGALG00000002137	1421803	1426393	PGAM5
473	chr15	ENSGALG00000002143	1431495	1448155	KIAA0692
473	chr15	ENSGALG00000002158	1452473	1473379	GOLGA3
473	chr15	ENSGALG00000002180	1520034	1538616	CHFR
473	chr15	ENSGALG00000002205	1565858	1592070	FBRSL1
473	chr15	ENSGALG00000002211	2122671	2123654
473	chr15	ENSGALG00000002242	2393778	2485829	GALNT9
473	chr15	ENSGALG00000002252	2495580	2577962	LOC416797
473	chr15	ENSGALG00000002272	2584408	2594863	NOC4L_CHICK
473	chr15	ENSGALG00000002336	2595843	2639901
473	chr15	ENSGALG00000002354	2643954	2647187	PUS1
473	chr15	ENSGALG00000002403	2651447	2721959	ULK1
473	chr15	ENSGALG00000002461	2740169	2755146	MMP17
473	chr15	ENSGALG00000002487	2807769	2849408	SFRS8
473	chr15	ENSGALG00000002536	2944479	3234230	Q5ZMT6_CHICK
473	chr15	ENSGALG00000002557	3083565	3202874	GPR133
473	chr15	ENSGALG00000002569	3213025	3217692	RAN_CHICK
473	chr15	ENSGALG00000002579	3253013	3356594	RIMB2_CHICK
473	chr15	ENSGALG00000002645	3361190	3378387	PIWL1_CHICK
473	chr15	ENSGALG00000002652	3445709	3447472	FZD10_CHICK
473	chr15	ENSGALG00000002671	3570441	3721495	TMEM132D
473	chr15	ENSGALG00000002679	3741937	3784737	Q5ZLV8_CHICK
473	chr15	ENSGALG00000002695	3789203	3809128	SLC15A4
473	chr15	ENSGALG00000002714	3835542	3964349	TMEM132C
473	chr15	ENSGALG00000002742	4293192	4304948	TMEM132B
473	chr15	ENSGALG00000002899	4476204	4515355	AACS_CHICK
473	chr15	ENSGALG00000002913	4517987	4520819	Q25QX5_CHICK
473	chr15	ENSGALG00000002964	4524158	4535731	DHX37
473	chr15	ENSGALG00000002977	4539135	4541525	UBIQ_CHICK
473	chr15	ENSGALG00000003018	4543039	4559251	SCARB1
473	chr15	ENSGALG00000003120	4748839	4761132
473	chr15	ENSGALG00000003137	4777456	4788291	FAM101A
473	chr15	ENSGALG00000003140	4865511	4867616
473	chr15	ENSGALG00000003146	4877320	4895227	CCDC92
473	chr15	ENSGALG00000003170	4905234	4950192	DNAH10
473	chr15	ENSGALG00000003194	4956423	4971999	Q9I8C9_CHICK
473	chr15	ENSGALG00000003259	4987865	4991415	EIF2B1
473	chr15	ENSGALG00000003298	4991128	4998054	DDX55_CHICK
473	chr15	ENSGALG00000003307	4998405	5004357	Q5ZKB0_CHICK
473	chr15	ENSGALG00000003314	5005825	5024203	RILPL1
473	chr15	ENSGALG00000003318	5027780	5028514	SNRNP35
473	chr15	ENSGALG00000003321	5029136	5032268	RILPL2
473	chr15	ENSGALG00000003325	5036101	5042285	SETD8
473	chr15	ENSGALG00000003392	5047046	5076548	SBNO1_CHICK
473	chr15	ENSGALG00000003410	5089659	5104703	Q5ZMM0_CHICK
473	chr15	ENSGALG00000003413	5106007	5153114	C12orf65
473	chr15	ENSGALG00000003419	5107560	5132220	MPHOSPH9
473	chr15	ENSGALG00000003645	5185857	5243514	PITPNM2
473	chr15	ENSGALG00000003682	5247609	5251272	AR6P4_CHICK
473	chr15	ENSGALG00000003687	5252061	5257074	OGFOD2
473	chr15	ENSGALG00000003696	5257431	5262355	LOC416833
473	chr15	ENSGALG00000003736	5264519	5274755	ABCB9
473	chr15	ENSGALG00000003743	5281926	5292183	VPS37B
473	chr15	ENSGALG00000003790	5296594	5306747	Q5ZJZ1_CHICK
473	chr15	ENSGALG00000003795	5313382	5319537	DENR_CHICK
473	chr15	ENSGALG00000003807	5319719	5323675	ATPBD1C
473	chr15	ENSGALG00000003820	5324815	5329738	ARPC3
473	chr15	ENSGALG00000003826	5330466	5336968	ANAPC7
473	chr15	ENSGALG00000003835	5347292	5414593	AT2A2_CHICK
473	chr15	ENSGALG00000003854	5420627	5459032	IFT81
473	chr15	ENSGALG00000003863	5464096	5475015	P2RX7
473	chr15	ENSGALG00000003868	6971196	6974104	MMAB
473	chr15	ENSGALG00000003901	5476540	5482532	Q9YI70_CHICK
473	chr15	ENSGALG00000004011	5485345	5496096	Q90960_CHICK
473	chr15	ENSGALG00000004179	5498421	5510605	APC5_CHICK
473	chr15	ENSGALG00000004190	5512942	5520955	Q5ZLD6_CHICK
473	chr15	ENSGALG00000004225	5522403	5624015	FBXL10
473	chr15	ENSGALG00000004240	5627884	5637746	CRCM1_CHICK
473	chr15	ENSGALG00000004247	5640761	5647554	MORN3
473	chr15	ENSGALG00000004254	5651282	5663564	Q5ZJN9_CHICK
473	chr15	ENSGALG00000004275	5665501	5674131	Q5ZKS2_CHICK
473	chr15	ENSGALG00000004324	5686813	5730184	SET1B_CHICK
473	chr15	ENSGALG00000004343	5735458	5740118	HPD
473	chr15	ENSGALG00000004352	5740925	5743649	Q5ZJS1_CHICK
473	chr15	ENSGALG00000004365	5745653	5758216	WDR66
473	chr15	ENSGALG00000004379	5759945	5776608	BCL7A
473	chr15	ENSGALG00000004397	5782151	5824858	MLXIP
473	chr15	ENSGALG00000004406	5836915	5844290	LRRC43
473	chr15	ENSGALG00000004412	5849564	5853569	DIABLO
473	chr15	ENSGALG00000004440	5858563	5865522	VPS33A
473	chr15	ENSGALG00000004467	5866097	5928435	CLIP1_CHICK
473	chr15	ENSGALG00000004486	5934916	5946247	ZCCHC8
473	chr15	ENSGALG00000004493	5946863	5959282	RSRC2
473	chr15	ENSGALG00000004509	4540763	4670817	UBB
473	chr15	ENSGALG00000004515	5959911	5991951	KNTC1
473	chr15	ENSGALG00000004529	5991970	5997067	VPS29_CHICK
473	chr15	ENSGALG00000004540	5997849	6003834	RAD9B
473	chr15	ENSGALG00000004550	6007777	6023723	PPTC7
473	chr15	ENSGALG00000004558	6029965	6040803	TCTN1
473	chr15	ENSGALG00000004562	6037278	6046816	HVCN1_CHICK
473	chr15	ENSGALG00000004571	6050258	6065466	Q5ZL39_CHICK
473	chr15	ENSGALG00000004579	6077903	6084328	CCDC63
473	chr15	ENSGALG00000004582	6084645	6088791	MLRA_CHICK
473	chr15	ENSGALG00000004598	6124773	6146094	CUX2
473	chr15	ENSGALG00000004603	6149959	6150675	LOC427697
473	chr15	ENSGALG00000004610	6159398	6170402	SH2B3
473	chr15	ENSGALG00000004625	6173895	6217275	ATXN2
473	chr15	ENSGALG00000004650	6233742	6269146	Q5ZL09_CHICK
473	chr15	ENSGALG00000004654	6247564	6258496	ACAD10
473	chr15	ENSGALG00000004725	6260317	6269040	ALDH2
473	chr15	ENSGALG00000004743	6269780	6289563	Q8QGH1_CHICK
473	chr15	ENSGALG00000004760	6297131	6309212	TMEM116
473	chr15	ENSGALG00000004765	6314634	6315942
473	chr15	ENSGALG00000004780	6321096	6358635	Q5F3J0_CHICK
473	chr15	ENSGALG00000004795	6417632	6439150	C12orf51
473	chr15	ENSGALG00000004802	6360834	6375708	Q5ZMH5_CHICK
473	chr15	ENSGALG00000004818	6479471	6487038	Q8UWG7_CHICK
473	chr15	ENSGALG00000004821	6494885	6515712	PTN11_CHICK
473	chr15	ENSGALG00000004840	6544338	6558326	RPH3A
473	chr15	ENSGALG00000004849	6577780	6587096	WSCD2
473	chr15	ENSGALG00000004854	6594080	6595508
473	chr15	ENSGALG00000004858	6615480	6617658	FICD
473	chr15	ENSGALG00000004869	6642198	6645456	ISCU
473	chr15	ENSGALG00000004887	6620551	6641906	LOC777582
473	chr15	ENSGALG00000004893	6649819	6650481	TMEM119
473	chr15	ENSGALG00000004901	6659124	6702229	Q5ZI60_CHICK
473	chr15	ENSGALG00000004928	6706741	6728818	SSH1
473	chr15	ENSGALG00000004941	6753503	6758097	DAO
473	chr15	ENSGALG00000004970	6771330	6791736	SVOP
473	chr15	ENSGALG00000004983	6793824	6800615	LOC768999
473	chr15	ENSGALG00000004993	6797217	6806949	ALKBH2
473	chr15	ENSGALG00000005043	6815954	6842375	Q5MB12_CHICK
473	chr15	ENSGALG00000005062	6848765	6853276	A3EYS4_CHICK
473	chr15	ENSGALG00000005122	6898715	6925790	MYO1H
473	chr15	ENSGALG00000005138	6929379	6936613	KCTD10
473	chr15	ENSGALG00000005149	7027279	7038876	C12orf34
473	chr15	ENSGALG00000005152	7045631	7054451	Q9DFS3_CHICK
473	chr15	ENSGALG00000005157	7059792	7089042	Q9Y621_CHICK
473	chr15	ENSGALG00000005189	7089524	7100072	ANKRD13A
473	chr15	ENSGALG00000005204	8350536	8356364	GSTT1
473	chr15	ENSGALG00000005334	7104511	7113385	LOC427700
473	chr15	ENSGALG00000005379	7124394	7152273	SGSM1
473	chr15	ENSGALG00000005512	7176513	7209603	K1671_CHICK
473	chr15	ENSGALG00000005515	7210748	7216384	CRBB3_CHICK
473	chr15	ENSGALG00000005518	7240770	7261558	ADRBK2
473	chr15	ENSGALG00000005538	7268417	7310967	MYO18B
473	chr15	ENSGALG00000005577	7343007	7355570	SEZ6L
473	chr15	ENSGALG00000005595	7369156	7379589	HPS4
473	chr15	ENSGALG00000005614	7380037	7382135	Q5ZK49_CHICK
473	chr15	ENSGALG00000005623	7381284	7389078	TFP11_CHICK
473	chr15	ENSGALG00000005626	7389267	7400656	TPST2_CHICK
473	chr15	ENSGALG00000005630	7401161	7403452	CRBB1_CHICK
473	chr15	ENSGALG00000005634	7405588	7406723	CRBA4_CHICK
473	chr15	ENSGALG00000005654	7771363	7788605	Q5ZIY2_CHICK
473	chr15	ENSGALG00000005676	7795646	7913373	TTC28
473	chr15	ENSGALG00000005695	7921656	7934691	A1EAT1_CHICK
473	chr15	ENSGALG00000005706	7935467	7938936	HSCB
473	chr15	ENSGALG00000005778	7939055	7949142	LOC416916
473	chr15	ENSGALG00000005784	7949435	7954370	CCDC117
473	chr15	ENSGALG00000005796	7957484	7960579	Q5ZL88_CHICK
473	chr15	ENSGALG00000005803	8014219	8040369	ZNRF3
473	chr15	ENSGALG00000005808	8049876	8067509	KREMEN1
473	chr15	ENSGALG00000005824	8075467	8086568	SUSD2
473	chr15	ENSGALG00000005862	8088764	8090472
473	chr15	ENSGALG00000005865	8105501	8107310	O13004_CHICK
473	chr15	ENSGALG00000005873	8100200	8102752	LOC416924
473	chr15	ENSGALG00000005885	8107924	8115023	DGCR14
473	chr15	ENSGALG00000005891	8120070	8155866	DGCR2
473	chr15	ENSGALG00000005896	8164300	8165053	LOC416927
473	chr15	ENSGALG00000005919	8188983	8189562
473	chr15	ENSGALG00000005937	8181841	8182134
473	chr15	ENSGALG00000005941	8184155	8187660
473	chr15	ENSGALG00000005946	8184518	8184817
473	chr15	ENSGALG00000005951	8200028	8202262	LOC416931
473	chr15	ENSGALG00000005960	8205465	8206786	LOC769646
473	chr15	ENSGALG00000005965	8214584	8216504	CHCHD10
473	chr15	ENSGALG00000005968	8236705	8245155	Q7T1F1_CHICK
473	chr15	ENSGALG00000005983	8245756	8255723	SNF5_CHICK
473	chr15	ENSGALG00000005994	8257577	8262050	Q5ZHP9_CHICK
473	chr15	ENSGALG00000006053	8271287	8278698	SLC2A11
473	chr15	ENSGALG00000006199	8297167	8301144	LOC769554
473	chr15	ENSGALG00000006320	8322340	8329750	LOC769577
473	chr15	ENSGALG00000006326	8338895	8340728	MIF_CHICK
473	chr15	ENSGALG00000006338	8341158	8349855	DDX51
473	chr15	ENSGALG00000006344	8360872	8370441	GSTT1_CHICK
473	chr15	ENSGALG00000006350	8372897	8375331	DOPD_CHICK
473	chr15	ENSGALG00000006363	8376315	8469363	CABIN1
473	chr15	ENSGALG00000006374	8490757	8501676	TBX6L_CHICK
473	chr15	ENSGALG00000006390	8515106	8527057	CRKL
473	chr15	ENSGALG00000006422	8533425	8540386	KLHL22
473	chr15	ENSGALG00000006430	8547990	8573737	MED15
473	chr15	ENSGALG00000006455	8576803	8592712	SMPD4
473	chr15	ENSGALG00000006501	8608402	8624746	GGTLA1
473	chr15	ENSGALG00000006565	8628531	8637526	Q4GWZ4_CHICK
473	chr15	ENSGALG00000006588	8658595	8671296	C22orf36
473	chr15	ENSGALG00000006596	8682516	8685991	Q5ZL58_CHICK
473	chr15	ENSGALG00000006607	8687448	8692307	C22orf13
473	chr15	ENSGALG00000006627	8695538	8709465	UPB1
473	chr15	ENSGALG00000006642	8734786	8743963	ADORA2A
473	chr15	ENSGALG00000006648	8772287	8828286	CYTSA_CHICK
473	chr15	ENSGALG00000006695	8836477	8928814	BCR
473	chr15	ENSGALG00000006710	8936363	8945845	RAB36
473	chr15	ENSGALG00000006712	8948681	9018277	RTDR1
473	chr15	ENSGALG00000006719	8958631	8984024	GNAZ
473	chr15	ENSGALG00000006728	9026489	9050648	Q9I8D9_CHICK
473	chr15	ENSGALG00000006743	9078614	9086941	Q5ZKJ2_CHICK
473	chr15	ENSGALG00000006766	9104949	9147120	DEPDC5
473	chr15	ENSGALG00000006838	9169138	9181103	LOC416959
473	chr15	ENSGALG00000006858	9157662	9162608	C22orf30
473	chr15	ENSGALG00000009696	6592234	6593316	LOC425507
473	chr15	ENSGALG00000013848	6978512	6987255	MVK
473	chr15	ENSGALG00000013851	6939064	6966844	Q98SE8_CHICK
473	chr15	ENSGALG00000014531	6379439	6416874	LOC426582
473	chr15	ENSGALG00000018017	4537091	4537162
473	chr15	ENSGALG00000018018	4537920	4537991
473	chr15	ENSGALG00000018019	4538267	4538338
473	chr15	ENSGALG00000018271	398720	398796	gga-mir-130b
473	chr15	ENSGALG00000018272	406313	406405	gga-mir-301
473	chr15	ENSGALG00000018273	408399	408481	gga-mir-130a
473	chr15	ENSGALG00000021108	8412021	8412569
473	chr15	ENSGALG00000021126	8283067	8290310	LOC416935
473	chr15	ENSGALG00000021136	8202935	8203710	VPREB3
473	chr15	ENSGALG00000021139	8172121	8189728	LAC_CHICK
473	chr15	ENSGALG00000021142	8194097	8195888
473	chr15	ENSGALG00000021150	8092581	8092832
473	chr15	ENSGALG00000021285	6807113	6812850	Q8AYC6_CHICK
473	chr15	ENSGALG00000021308	6655440	6656496	LOC772212
473	chr15	ENSGALG00000021341	6293502	6296443
473	chr15	ENSGALG00000021405	5682421	5685299
473	chr15	ENSGALG00000021515	2293900	2294181
473	chr15	ENSGALG00000021516	1687916	1688661
473	chr15	ENSGALG00000021529	791273	791857	GP1BB
473	chr15	ENSGALG00000021547	554742	566608	YPEL1
473	chr15	ENSGALG00000021800	399833	399953	gga-mir-454
473	chr15	ENSGALG00000021877	7407638	7410101
473	chr15	ENSGALG00000023333	9086591	9087386
473	chr15	ENSGALG00000023345	8671300	8672511
473	chr15	ENSGALG00000023353	8504459	8509199	LOC769670
473	chr15	ENSGALG00000023363	8308302	8312859
473	chr15	ENSGALG00000023368	8236634	8236918
473	chr15	ENSGALG00000023370	8190795	8191130
473	chr15	ENSGALG00000023372	8179220	8179799
473	chr15	ENSGALG00000023374	8092201	8093142	LOC416924
473	chr15	ENSGALG00000023386	7727271	7753564
473	chr15	ENSGALG00000023396	7362351	7366070	ASPHD2
473	chr15	ENSGALG00000023397	7310571	7312188
473	chr15	ENSGALG00000023399	7265965	7267980
473	chr15	ENSGALG00000023486	6588319	6588974
473	chr15	ENSGALG00000023487	6587973	6588836
473	chr15	ENSGALG00000023491	6480177	6484976
473	chr15	ENSGALG00000023510	6311011	6314077	ERP29_CHICK
473	chr15	ENSGALG00000023511	6297292	6299461
473	chr15	ENSGALG00000023519	6183399	6185260
473	chr15	ENSGALG00000023538	6004550	6005234
473	chr15	ENSGALG00000023594	5509711	5510605
473	chr15	ENSGALG00000023604	5476559	5479354
473	chr15	ENSGALG00000023683	4972143	4980394	TCTN2
473	chr15	ENSGALG00000023721	4268332	4296759
473	chr15	ENSGALG00000023730	3529622	3570384
473	chr15	ENSGALG00000023771	2644100	2645435
473	chr15	ENSGALG00000023783	1950747	1950993
473	chr15	ENSGALG00000023784	1936311	1966711	LOC771521
473	chr15	ENSGALG00000023793	1511174	1671719	LOC771494
473	chr15	ENSGALG00000023795	1426215	1427778
473	chr15	ENSGALG00000023813	785097	787713
473	chr15	ENSGALG00000023826	706443	708040
473	chr15	ENSGALG00000023833	669165	670187	C22orf39
473	chr15	ENSGALG00000023874	36851	37654
473	chr15	ENSGALG00000025197	756494	756593	gga-mir-1673
473	chr15	ENSGALG00000025260	5834671	5834773	gga-mir-1764
473	chr15	ENSGALG00000025271	1296916	1296984	gga-mir-1306
473	chr15	ENSGALG00000025294	7810092	7810171	gga-mir-1625
473	chr15	ENSGALG00000025354	2251403	2251505	gga-mir-1769
473	chr15	ENSGALG00000025372	4729959	4730046	gga-mir-1636
473	chr15	ENSGALG00000025437	5760038	5760116	gga-mir-762
473	chr15	ENSGALG00000025587	1324716	1324848	SNORA77
473	chr15	ENSGALG00000025612	22749	22813	U6
474	chr15	ENSGALG00000025533	769596	769666	gga-mir-1729
477	chr15	ENSGALG00000002403	2651447	2721959	ULK1
480	chr15	ENSGALG00000004509	4540763	4670817	UBB
482	chr15	ENSGALG00000023682	4981900	4986948	GTF2H3
483	chr15	ENSGALG00000025202	5095750	5095809	gga-mir-1671
491	chr15	ENSGALG00000006979	9385463	9431578	LOC416968
491	chr15	ENSGALG00000007072	9436940	9444505	Q5ZL56_CHICK
491	chr15	ENSGALG00000023311	9428132	9429328
492	chr15	ENSGALG00000007236	9644327	9646087	PLA2G1B
492	chr15	ENSGALG00000007244	9650766	9654171	SIRT4
493	chr15	ENSGALG00000007396	10089270	10157703	TAOK3_CHICK
493	chr15	ENSGALG00000007403	10160438	10162318	PEBP1
493	chr15	ENSGALG00000023273	10162550	10169083	VSIG10
494	chr15	ENSGALG00000007551	10273315	10277895	P2RX2
494	chr15	ENSGALG00000007665	10279548	10299182	Q5F3Q4_CHICK
494	chr15	ENSGALG00000011865	10244691	10259597	Q9I8J4_CHICK
494	chr15	ENSGALG00000023266	10263114	10269028	PIB5PA
494	chr15	ENSGALG00000025342	10242915	10243005	gga-mir-1640
496	chr15	ENSGALG00000007758	11037310	11098975	OSBP2
497	chr15	ENSGALG00000007937	11157975	11171450	Q5ZM84_CHICK
497	chr15	ENSGALG00000007954	11174523	11181483	TBC1D10A
497	chr15	ENSGALG00000007964	11183335	11188135	GATSL3
497	chr15	ENSGALG00000008028	11196944	11197357	LIF
497	chr15	ENSGALG00000023239	11186809	11188138
498	chr15	ENSGALG00000008051	11256851	11331255	MTMR3
498	chr15	ENSGALG00000020932	11255117	11263769
499	chr15	ENSGALG00000008149	11488397	11508990	Q5ZML8_CHICK
499	chr15	ENSGALG00000008150	11512263	11516921	RASAL1
500	chr15	ENSGALG00000008151	11517615	11601191	WSB2
500	chr15	ENSGALG00000020905	11527530	11568589	KSR2
501	chr15	ENSGALG00000008253	12588428	12666982	TBX5_CHICK
501	chr15	ENSGALG00000008289	12771340	12815677	Q5F417_CHICK
501	chr15	ENSGALG00000008303	12879463	12887869	LHX5
501	chr15	ENSGALG00000008317	12890684	12893189	SDSL
501	chr15	ENSGALG00000008319	12894008	12894850	LOC417031
501	chr15	ENSGALG00000008337	12897434	12901069	SLC24A6
501	chr15	ENSGALG00000008357	12904668	12957114	TPCN1
501	chr15	ENSGALG00000008357	12904668	12957114	TPCN1
501	chr15	ENSGALG00000009124	12895470	12896298
501	chr15	ENSGALG00000023187	12888202	12888850
501	chr15	ENSGALG00000025168	12810580	12810670
502	chr16	ENSGALG00000000081	163943	166969	A5HUJ8_CHICK
502	chr16	ENSGALG00000000107	151165	159548	A5HUJ9_CHICK
502	chr16	ENSGALG00000000115	147438	148529	Q8AV77_CHICK
502	chr16	ENSGALG00000000117	122459	126407	A5HUK4_CHICK
502	chr16	ENSGALG00000000122	110346	113789	GBLP_CHICK
502	chr16	ENSGALG00000000123	91034	93431
502	chr16	ENSGALG00000000126	88837	89742
502	chr16	ENSGALG00000000136	76419	76809	B5BSJ4_CHICK
502	chr16	ENSGALG00000000141	69833	71353	A5HUL2_CHICK
502	chr16	ENSGALG00000000156	72250	81313	A5HUL1_CHICK
502	chr16	ENSGALG00000000158	59099	61250	A5HUL6_CHICK
502	chr16	ENSGALG00000000162	56649	58779	B5BST2_CHICK
502	chr16	ENSGALG00000000166	53372	56399	A5HUL8_CHICK
502	chr16	ENSGALG00000000178	50220	51876	Q5PY04_CHICK
502	chr16	ENSGALG00000000181	41987	43085	A5HUM1_CHICK
502	chr16	ENSGALG00000000182	19936	27906	A5HUM6_CHICK
502	chr16	ENSGALG00000000199	375632	376577	HB2L_CHICK
502	chr16	ENSGALG00000000200	375283	375372	Q31411_CHICK
502	chr16	ENSGALG00000001131	287484	288337	CLEC2B
502	chr16	ENSGALG00000002614	366747	368647	Q6X3Z1_CHICK
502	chr16	ENSGALG00000004772	351638	353309	Q6X3Y9_CHICK
502	chr16	ENSGALG00000005562	385503	386188
502	chr16	ENSGALG00000008022	64579	68917	TPSN_CHICK
502	chr16	ENSGALG00000008022	64579	68917	TPSN_CHICK
502	chr16	ENSGALG00000010153	28277	30162	A5HUM5_CHICK
502	chr16	ENSGALG00000011997	174814	179622
502	chr16	ENSGALG00000012494	1371	11718	A5HUM9_CHICK
502	chr16	ENSGALG00000013101	194399	201632	Q90712_CHICK
502	chr16	ENSGALG00000017674	289317	291075
502	chr16	ENSGALG00000017829	113204	113274	SNORD95
502	chr16	ENSGALG00000018021	162711	162784
502	chr16	ENSGALG00000018022	160730	160802
502	chr16	ENSGALG00000018023	161964	162045
502	chr16	ENSGALG00000018024	161499	161571
502	chr16	ENSGALG00000018025	160954	161025
502	chr16	ENSGALG00000018026	162376	162448
502	chr16	ENSGALG00000018027	147287	147359
502	chr16	ENSGALG00000018028	145546	145618
502	chr16	ENSGALG00000018029	145157	145228
502	chr16	ENSGALG00000018031	143093	143164
502	chr16	ENSGALG00000018033	142042	142114
502	chr16	ENSGALG00000018034	141732	141804
502	chr16	ENSGALG00000018035	141433	141504
502	chr16	ENSGALG00000018036	121833	121905
502	chr16	ENSGALG00000018038	121418	121490
502	chr16	ENSGALG00000018603	383719	384088
502	chr16	ENSGALG00000019830	6964	7167	Q52UP6_CHICK
502	chr16	ENSGALG00000019831	8547	9494	A5HUM7_CHICK
502	chr16	ENSGALG00000019832	45866	50010	B7FBL3_CHICK
502	chr16	ENSGALG00000019834	96754	108103	LOC768783
502	chr16	ENSGALG00000019835	115271	120779	Q5EVY2_CHICK
502	chr16	ENSGALG00000019836	180632	187797	ZNF692
502	chr16	ENSGALG00000019837	190166	193430	KIFC1
502	chr16	ENSGALG00000024335	414281	415279	LOC429800
502	chr16	ENSGALG00000024340	345849	347912	LOC769497
502	chr16	ENSGALG00000024341	325480	327663	Q802S8_CHICK
502	chr16	ENSGALG00000024342	322516	335176	LOC769366
502	chr16	ENSGALG00000024343	314034	314413
502	chr16	ENSGALG00000024344	308404	331610	YFV
502	chr16	ENSGALG00000024348	280150	282485	MR1
502	chr16	ENSGALG00000024350	257304	259175	LOC417083
502	chr16	ENSGALG00000024351	249844	250047
502	chr16	ENSGALG00000024352	247965	248816
502	chr16	ENSGALG00000024357	237165	243612	Q31600_CHICK
502	chr16	ENSGALG00000024358	223540	224698
502	chr16	ENSGALG00000024359	219698	219901
502	chr16	ENSGALG00000024360	137058	141079	A5HUK1_CHICK
502	chr16	ENSGALG00000024361	132238	137827
502	chr16	ENSGALG00000024365	84648	86085	Q3LUJ2_CHICK
502	chr16	ENSGALG00000024371	44471	45354	B3GS89_CHICK
502	chr16	ENSGALG00000024372	40458	41204	Q5XXX6_CHICK
502	chr16	ENSGALG00000024373	35532	36122
502	chr16	ENSGALG00000024374	8373	8531	Q401S4_CHICK
503	chr17	ENSGALG00000009242	629833	631777
503	chr17	ENSGALG00000014171	504541	506463
503	chr17	ENSGALG00000021211	617894	618754	PRF1
503	chr17	ENSGALG00000021212	620188	623896	ANKMY1
503	chr17	ENSGALG00000024040	624991	639612
503	chr17	ENSGALG00000024042	536756	541773
503	chr17	ENSGALG00000024044	529722	542814
504	chr17	ENSGALG00000008959	894410	1236683	EXD3
505	chr17	ENSGALG00000008911	1367101	1367631	RNF208
506	chr17	ENSGALG00000008886	1451746	1512468	ZNF618
506	chr17	ENSGALG00000008886	1451746	1512468	ZNF618
506	chr17	ENSGALG00000008891	1432856	1441294	LOC427775
508	chr17	ENSGALG00000007186	2881795	2890157	C9orf91
511	chr17	ENSGALG00000005074	5465895	5496179	FAM102A
512	chr17	ENSGALG00000004512	5988135	6013191	SHLB2_CHICK
512	chr17	ENSGALG00000004548	5959251	5986374	Q5F3Q0_CHICK
512	chr17	ENSGALG00000004556	5956626	5958197	DOLK
512	chr17	ENSGALG00000004565	5949014	5954799	PHYHD1
512	chr17	ENSGALG00000013978	5871407	6090870	Q5ZM56_CHICK
513	chr17	ENSGALG00000003887	6556737	6563309	Q5ZHN8_CHICK
513	chr17	ENSGALG00000003895	6546591	6553569	PRDM12
514	chr17	ENSGALG00000003776	6812530	6843727	KIAA0515
515	chr17	ENSGALG00000003509	7364841	7369483	C9orf9
515	chr17	ENSGALG00000013404	7307191	7349135	C9orf98
516	chr17	ENSGALG00000002364	8539963	8562161	SEC16A
516	chr17	ENSGALG00000002375	8496469	8530780	Q9W737_CHICK
517	chr17	ENSGALG00000001692	8878920	8900677	CAMSAP1
518	chr17	ENSGALG00000001419	9196449	9315057	DAB2IP
518	chr2	ENSGALG00000019620	40670321	40672170	LOC420672
518	chr2	ENSGALG00000019621	40651277	40657543	LOC420671
519	chr17	ENSGALG00000001187	9612508	9642852	STRBP_CHICK
519	chr2	ENSGALG00000011542	41408897	41416546	METTL6
519	chr2	ENSGALG00000011550	41451064	41492630	Q5ZK11_CHICK
520	chr18	ENSGALG00000000346	22140	94009	Q5F437_CHICK
520	chr18	ENSGALG00000000353	94381	103614	DHRS7C
520	chr18	ENSGALG00000000358	133887	163691	C4P7J2_CHICK
520	chr18	ENSGALG00000000368	181941	286781	GAS7
520	chr2	ENSGALG00000011598	41734279	41790468	NEK11
520	chr18	ENSGALG00000021710	108586	123556	GSG1L
520	chr2	ENSGALG00000023084	41781787	41786392	LOC776146
521	chr2	ENSGALG00000011940	43849685	43854449	CCKN_CHICK
521	chr18	ENSGALG00000023867	384589	401517	Q90910_CHICK
521	chr18	ENSGALG00000023884	353232	376148	MYH3_CHICK
522	chr2	ENSGALG00000011995	44703447	44837636	CLASP2
522	chr18	ENSGALG00000023832	437921	454290	Q90914_CHICK
523	chr18	ENSGALG00000000965	547513	570055	Q90909_CHICK
523	chr2	ENSGALG00000012078	46221676	46240899	TXNDC3
523	chr18	ENSGALG00000023705	592935	612846	Q90908_CHICK
524	chr18	ENSGALG00000000992	647141	650231
524	chr2	ENSGALG00000012104	46782702	46810797	ANLN
524	chr2	ENSGALG00000012110	46827126	46842449	KIAA0895
524	chr18	ENSGALG00000013382	638468	640101	SCO1
524	chr18	ENSGALG00000013382	638468	640101	SCO1
524	chr18	ENSGALG00000023681	641976	642342	C17orf48
524	chr18	ENSGALG00000025352	648360	648432
525	chr2	ENSGALG00000012158	47347286	47392502	DPY19L1
525	chr18	ENSGALG00000023631	1832237	1844243
526	chr18	ENSGALG00000001202	1887114	1890677	CCDC42
526	chr18	ENSGALG00000001211	1896349	1901046	LOC769183
526	chr2	ENSGALG00000012205	48135972	48171609	KIAA0241
526	chr2	ENSGALG00000012209	48174060	48177770	LSM5
527	chr18	ENSGALG00000001261	2131060	2151176	WDR16
527	chr18	ENSGALG00000001311	2163212	2188254	ARHGAP44
528	chr2	ENSGALG00000012286	49245238	49353284	AMPH_CHICK
528	chr2	ENSGALG00000019602	49156863	49237340	LOC777160
528	chr18	ENSGALG00000021568	2221197	2233131	LOC417325
528	chr2	ENSGALG00000023029	49208370	49229523
528	chr2	ENSGALG00000023030	49206989	49215942
528	chr2	ENSGALG00000023031	49166827	49218389
529	chr2	ENSGALG00000013107	52264974	52267364	SEC61G
530	chr18	ENSGALG00000001971	4371204	4419035	UBE2O
530	chr2	ENSGALG00000012369	53797544	54124906	TPK1
531	chr18	ENSGALG00000002179	4595460	4609293	FBF1_CHICK
531	chr18	ENSGALG00000002194	4609675	4614458	Q5ZHS7_CHICK
531	chr18	ENSGALG00000002209	4616069	4619393	TRIM65
531	chr2	ENSGALG00000012389	54396678	54406574	LOC768456
532	chr18	ENSGALG00000002311	4709292	4712618	GALK1
532	chr18	ENSGALG00000002389	4713366	4732758	ITGB4
532	chr2	ENSGALG00000023008	54578568	54582587	LOC426177
532	chr2	ENSGALG00000023010	54566872	54568883
533	chr18	ENSGALG00000003943	7328233	7441502	Q5F3X1_CHICK
533	chr2	ENSGALG00000012391	54870225	55290543
534	chr18	ENSGALG00000004183	7887800	7897172	FAM20A
534	chr2	ENSGALG00000012435	56022837	56026132	LOC420789
534	chr2	ENSGALG00000012437	56040104	56046347	Q6PN72_CHICK
534	chr18	ENSGALG00000021399	7919518	7937902	ABCA8
535	chr18	ENSGALG00000004413	8930159	8989859	SLC39A11
535	chr2	ENSGALG00000012482	56511374	56560375	NFX1
536	chr18	ENSGALG00000007106	9748443	9770491	Q8JGT3_CHICK
536	chr18	ENSGALG00000007181	9768917	9786289	PGPS1_CHICK
537	chr2	ENSGALG00000012515	56762874	56792551	TPPP
537	chr19	ENSGALG00000013781	490	20455	Q90WH5_CHICK
538	chr19	ENSGALG00000000823	200908	251454	Q5ZIA9_CHICK
538	chr2	ENSGALG00000012656	57846120	58016598	Q5ZKC0_CHICK
539	chr19	ENSGALG00000001110	789116	868486	TYW1
540	chr2	ENSGALG00000012667	58998366	59009398	MRS2L
540	chr2	ENSGALG00000012668	59016917	59072574	DCDC2
541	chr19	ENSGALG00000001467	3136429	3164267	ANKFY1
541	chr19	ENSGALG00000001479	3170392	3173910	CYB5D2
541	chr19	ENSGALG00000001546	3174202	3225964	ZZEF1
542	chr19	ENSGALG00000001617	3322335	3368491	CAMKK1
542	chr19	ENSGALG00000001630	3380574	3389414	Q5ZHS8_CHICK
542	chr19	ENSGALG00000001632	3374748	3375380	MIS12_CHICK
542	chr19	ENSGALG00000001649	3375846	3379131	DERL2
542	chr19	ENSGALG00000001654	3390265	3392415	Q9W7P7_CHICK
542	chr19	ENSGALG00000001666	3393424	3395873	RPAIN
542	chr19	ENSGALG00000001719	3396013	3404358	NUP88
542	chr19	ENSGALG00000001737	3408203	3448370	O42351_CHICK
542	chr2	ENSGALG00000012677	59898013	60575892	CDKAL1
542	chr2	ENSGALG00000012680	60582484	60743657	E2F3
543	chr19	ENSGALG00000021636	3884235	4072523	Q90765_CHICK
544	chr19	ENSGALG00000001908	4775905	4777919	PHF7
544	chr19	ENSGALG00000002333	4769910	4770652	B5TME2_CHICK
544	chr19	ENSGALG00000002343	4778988	4779929	Q8QG56_CHICK
544	chr2	ENSGALG00000012689	61559383	61624185	KIF13A
544	chr2	ENSGALG00000012692	61625536	61632952	SIRT5
544	chr2	ENSGALG00000012695	61633107	61636818	NOL7
544	chr2	ENSGALG00000012696	61637216	61674910	RANBP9
544	chr19	ENSGALG00000021618	4767760	4768459	B5TME3_CHICK
545	chr19	ENSGALG00000002709	5173176	5226072	MYO1C_CHICK
545	chr2	ENSGALG00000018056	62134904	62134993
546	chr19	ENSGALG00000004029	5847013	5873681	PHF12
546	chr2	ENSGALG00000012703	62397301	62465995	DTBP1_CHICK
547	chr2	ENSGALG00000012770	64372757	64397864	MAK
547	chr2	ENSGALG00000012771	64400729	64404101	LOC420860
547	chr2	ENSGALG00000012773	64405893	64411731	GCNT2
547	chr19	ENSGALG00000021572	6026034	6052602	SSH2
548	chr19	ENSGALG00000004477	6407540	6449746	NCOR1
549	chr19	ENSGALG00000005084	7117939	7139276	Q5ZLV6_CHICK
549	chr19	ENSGALG00000005090	7139809	7147642	SKA2
550	chr19	ENSGALG00000005285	7545815	7565605	TBX4
550	chr19	ENSGALG00000023577	7574197	7577346	TBX2
551	chr2	ENSGALG00000005048	671350	732397	SMARCC1
551	chr2	ENSGALG00000012781	65457974	65475175	EEF1E1
551	chr2	ENSGALG00000012782	65481301	65494811	MUTED_CHICK
552	chr2	ENSGALG00000005072	765143	821401	Q5F3Q8_CHICK
552	chr2	ENSGALG00000005148	835787	836610
552	chr2	ENSGALG00000005172	856562	859614	LOC420381
552	chr2	ENSGALG00000005188	873354	940864	LOC420383
552	chr2	ENSGALG00000012805	66396108	66628102	FARS2
552	chr2	ENSGALG00000012805	66396108	66628102	FARS2
552	chr2	ENSGALG00000022970	66509031	66509102
554	chr2	ENSGALG00000005401	2483585	2535827	WNT9A_CHICK
555	chr2	ENSGALG00000012843	68207412	68605804	GMDS
556	chr2	ENSGALG00000006200	6194139	6225480	RHEB
556	chr2	ENSGALG00000012845	68746872	68807501	MYLK4
556	chr2	ENSGALG00000012845	68746872	68807501	MYLK4
557	chr2	ENSGALG00000006314	7139733	7579467	DPP6
557	chr2	ENSGALG00000012856	68811805	68837111	Q800M2_CHICK
558	chr2	ENSGALG00000012866	68854258	68863717	Q5ZLB6_CHICK
558	chr2	ENSGALG00000019554	68864484	68874002	SERPINB10
558	chr2	ENSGALG00000019555	68846225	68853297	SERPINB1
559	chr2	ENSGALG00000012903	69551623	69644245	PIGN
562	chr2	ENSGALG00000006379	7684550	8084907	SHH_CHICK
562	chr2	ENSGALG00000012949	75986893	75988708
563	chr2	ENSGALG00000017394	7777320	7781680	INSI1_CHICK
565	chr2	ENSGALG00000022936	77684086	77684934
565	chr2	ENSGALG00000022936	77684086	77684934
565	chr2	ENSGALG00000022937	77581562	77793390
566	chr2	ENSGALG00000006558	9499114	9523735	WDR60
566	chr2	ENSGALG00000012965	78141456	78154083	Q5ZK68_CHICK
566	chr2	ENSGALG00000012965	78141456	78154083	Q5ZK68_CHICK
567	chr2	ENSGALG00000006599	9750704	9851802	ZMYND11
570	chr2	ENSGALG00000013051	80865563	81117201	SEMA5A
571	chr2	ENSGALG00000007095	12951478	12998831	Q5F385_CHICK
571	chr2	ENSGALG00000019679	12941342	12942301	LOC420466
572	chr2	ENSGALG00000007140	13799730	13905996	NRP1_CHICK
572	chr2	ENSGALG00000022917	81401424	81404124
573	chr2	ENSGALG00000007169	14040683	14083524	EPC1
573	chr2	ENSGALG00000025176	14046710	14046786	gga-mir-1768
574	chr2	ENSGALG00000007254	14181360	14244812	ARHGAP12
575	chr2	ENSGALG00000007331	14593468	14726913
575	chr2	ENSGALG00000013086	82942592	83013898	IKZF1_CHICK
576	chr2	ENSGALG00000007507	15851899	15867610	MASTL
578	chr2	ENSGALG00000007956	18449189	18682526	PLXDC2
579	chr2	ENSGALG00000008720	19932588	20032661	RSU1
580	chr2	ENSGALG00000008747	20273104	20372007	ITA8_CHICK
581	chr2	ENSGALG00000009062	21735469	21982864	PFTK1
581	chr2	ENSGALG00000013157	87931265	87937321	BAG1
581	chr2	ENSGALG00000013160	87941041	87949086	CHMP5
581	chr2	ENSGALG00000013165	87950226	87965401	Q5ZLD1_CHICK
581	chr2	ENSGALG00000013167	87966100	87981950	DHSA_CHICK
583	chr2	ENSGALG00000010259	24676186	24736516	COL28A1
583	chr2	ENSGALG00000013200	90424648	90691354	GABBR2
583	chr2	ENSGALG00000025545	90603851	90603955	gga-mir-1816
584	chr2	ENSGALG00000010699	24743530	24755148	MIOS
584	chr2	ENSGALG00000010700	24759657	24762002	RPA3
584	chr2	ENSGALG00000013657	92922737	92981551	ZNF236
584	chr2	ENSGALG00000025450	24751266	24751360	gga-mir-1685
585	chr2	ENSGALG00000013679	93819659	94021708	ZNF407
586	chr2	ENSGALG00000010786	27387844	27692538	DGKB
586	chr2	ENSGALG00000019514	94202654	94217051	Q5ZLV5_CHICK
587	chr2	ENSGALG00000010917	30904847	30908264	TOMM7
587	chr2	ENSGALG00000010925	30925904	30963487	HYCCI_CHICK
587	chr2	ENSGALG00000021835	30912886	30918033
587	chr2	ENSGALG00000025204	30911550	30911637	SNORD93
588	chr2	ENSGALG00000003796	31039202	31044704
588	chr2	ENSGALG00000010944	31024804	31026947
589	chr2	ENSGALG00000010976	31247522	31249441	CCDC126
589	chr2	ENSGALG00000010977	31256099	31262849	C7orf46
590	chr2	ENSGALG00000010997	31534991	31560405	Q5ZJ76_CHICK
591	chr2	ENSGALG00000011022	31731797	31735364	Q75XU6_CHICK
592	chr2	ENSGALG00000013867	99313361	99347010	Q9PSC7_CHICK
592	chr2	ENSGALG00000013872	99285077	99297577	SEH1L
593	chr2	ENSGALG00000011126	32933752	33106609	JAZF1
593	chr2	ENSGALG00000013858	99356881	99371467	CEP76
593	chr2	ENSGALG00000013863	99350308	99356840	TNFSF5IP1
594	chr2	ENSGALG00000011248	34527761	34567667	PLCL2
594	chr2	ENSGALG00000013853	99546341	99582308	AFG3L2
595	chr2	ENSGALG00000013785	99708840	99837428	GNAL
596	chr2	ENSGALG00000011265	35731520	35741616	LOC430217
596	chr2	ENSGALG00000011267	35759389	35778424	EFHB
596	chr2	ENSGALG00000011267	35759389	35778424	EFHB
596	chr2	ENSGALG00000011272	35783173	35800925	Q5ZIP7_CHICK
598	chr2	ENSGALG00000013932	100569526	100581098	NAPG
598	chr2	ENSGALG00000022875	100593675	100597022	MOG
600	chr2	ENSGALG00000022874	100992788	101058908	RAB31
601	chr2	ENSGALG00000008399	101244396	101293466	ANKRD12
601	chr2	ENSGALG00000008400	101222288	101242302	TWSG1_CHICK
602	chr2	ENSGALG00000008399	101244396	101293466	ANKRD12
603	chr2	ENSGALG00000013357	101446115	101548734	KIAA0802
605	chr2	ENSGALG00000013902	101673853	102069321	LOC421049
609	chr2	ENSGALG00000014762	102961042	102984818
613	chr2	ENSGALG00000014936	105564142	105589533	ESCO1
613	chr2	ENSGALG00000014938	105598487	105619400	ABHD3
616	chr2	ENSGALG00000015086	106446138	106517016	OSBPL1A
619	chr2	ENSGALG00000015183	109688252	109719249	LOC421099
620	chr2	ENSGALG00000015236	111281452	111326696	UB2V2_CHICK
622	chr2	ENSGALG00000015248	112363408	112511683	SNTG1
623	chr2	ENSGALG00000015250	112942520	112988905	PCMD1_CHICK
626	chr2	ENSGALG00000015259	113427082	113489209	Q5ZJH0_CHICK
627	chr2	ENSGALG00000013621	113739384	113781839	LOC770299
628	chr2	ENSGALG00000015270	113829080	113839066	RGS20_CHICK
628	chr2	ENSGALG00000015274	113842514	113864544	Q5ZHQ8_CHICK
629	chr2	ENSGALG00000019478	114167165	114174600
630	chr2	ENSGALG00000015321	114373278	114615787	LOC776393
631	chr2	ENSGALG00000015419	115072225	115076023	PENK
633	chr2	ENSGALG00000015431	115751992	115789257	UBX2B_CHICK
634	chr2	ENSGALG00000015454	116611347	116675992	CA8
636	chr2	ENSGALG00000015450	116781915	116816559	RAB2A_CHICK
637	chr2	ENSGALG00000015476	117201258	117308841	RLBP1L1
638	chr2	ENSGALG00000015479	117312762	117441128	LOC776686
638	chr2	ENSGALG00000015498	117441553	117449838
639	chr2	ENSGALG00000015501	117719340	117894875	LOC776734
640	chr2	ENSGALG00000015505	118026914	118035714	Q5ZLM1_CHICK
641	chr2	ENSGALG00000014512	119186304	119682639	Q5ZLC3_CHICK
642	chr2	ENSGALG00000015520	119298193	119336542	TRIM55
642	chr2	ENSGALG00000015521	119337879	119338382	Q703P0_CHICK
644	chr2	ENSGALG00000015564	120042050	120192264	DEPDC2
646	chr2	ENSGALG00000022811	120388871	120398579
649	chr2	ENSGALG00000015607	121054027	121323245	Q5F376_CHICK
651	chr2	ENSGALG00000015625	121384902	121399244	LACTB2
651	chr2	ENSGALG00000015629	121363156	121381698	Q8AXQ0_CHICK
652	chr2	ENSGALG00000022801	121410426	121418139	Q49M59_CHICK
658	chr2	ENSGALG00000015637	122516733	122523345	RL7_CHICK
658	chr2	ENSGALG00000015640	122524352	122548032	RDH10
661	chr2	ENSGALG00000022799	124711373	124715856	LOC776931
662	chr2	ENSGALG00000015732	125009330	125045655	IPKA_CHICK
663	chr2	ENSGALG00000022796	125303315	125309572	LOC771821
663	chr2	ENSGALG00000022797	125293845	125295446	LOC772184
665	chr2	ENSGALG00000015912	129112205	129133678	NBN_CHICK
665	chr2	ENSGALG00000015913	129135915	129145117	DECR1
667	chr2	ENSGALG00000015975	131036478	131060449	DPY19L4
668	chr2	ENSGALG00000016000	131923424	131971932	LOC777521
669	chr2	ENSGALG00000016015	132614147	132783669	Q5F3C3_CHICK
669	chr2	ENSGALG00000017690	132599718	132600989	KCNS2
673	chr2	ENSGALG00000016029	132937627	133389595	VPS13B
675	chr2	ENSGALG00000016033	133511121	133512006	POLR2K
676	chr2	ENSGALG00000013904	133644452	133666161	ANKRD46
677	chr2	ENSGALG00000014484	133697091	133738561
678	chr2	ENSGALG00000016037	134032960	134076263	LOC777328
679	chr2	ENSGALG00000016068	134734720	134756944	BAALC
679	chr2	ENSGALG00000016069	134789684	134836588	FZD6_CHICK
679	chr2	ENSGALG00000016071	134845310	134850205	CTHRC1
682	chr2	ENSGALG00000016079	136657258	136760204	OXR1
685	chr2	ENSGALG00000016093	137431309	137452249	EIF3E_CHICK
689	chr2	ENSGALG00000016106	137837383	137864202	LOC428379
692	chr2	ENSGALG00000019436	141929497	141939583	Q5F3S0_CHICK
693	chr2	ENSGALG00000016417	142260005	142270070	DSCC1
693	chr2	ENSGALG00000016423	142161258	142253591	TAF2
694	chr2	ENSGALG00000016413	142282923	142356268	DEPDC6
695	chr2	ENSGALG00000016405	142510932	142526674	MRPL13
696	chr2	ENSGALG00000016383	143546829	143571727	WDR67
696	chr2	ENSGALG00000016386	143531400	143546530	Q5ZMF9_CHICK
697	chr2	ENSGALG00000016372	143673960	143684587	C8orf32
697	chr2	ENSGALG00000016373	143640183	143668353	ATAD2
698	chr2	ENSGALG00000016369	143695682	143720333	Q5ZHM6_CHICK
703	chr2	ENSGALG00000016190	150790988	151265974	TRAPPC9
704	chr2	ENSGALG00000016166	151682032	151690331	SLC45A4
705	chr2	ENSGALG00000016160	153292047	153496528	BAI1
707	chr2	ENSGALG00000016136	154520767	154530368
707	chr2	ENSGALG00000016141	154502939	154515579
708	chr2	ENSGALG00000016129	154570013	154572614	TSTA3
708	chr2	ENSGALG00000016130	154564847	154568458	PYCRL
708	chr2	ENSGALG00000016131	154542112	154557913	EEF1D
708	chr2	ENSGALG00000018504	154623813	154628870	CCDC121
708	chr2	ENSGALG00000019432	154561224	154562759	TIGD5
708	chr2	ENSGALG00000022753	154601148	154601444	LOC769538
708	chr2	ENSGALG00000022754	154596850	154597146	LOC769556
708	chr2	ENSGALG00000022755	154588704	154589000	LOC425781
708	chr2	ENSGALG00000022756	154586379	154586675	LOC420291
708	chr2	ENSGALG00000022757	154582616	154582912	LOC769538
709	chr2	ENSGALG00000000075	154698115	154828716	LOC777448
710	chr20	ENSGALG00000000974	22671	25437
710	chr20	ENSGALG00000000983	29872	47955	L3MBTL
710	chr20	ENSGALG00000000990	70438	74174	SRSF6
710	chr20	ENSGALG00000001026	180712	209350	EPB41L1
710	chr20	ENSGALG00000001034	214383	219799	Q5ZJ10_CHICK
711	chr20	ENSGALG00000001919	1418491	1420349
711	chr20	ENSGALG00000001927	1428427	1429154	LOC431205
711	chr20	ENSGALG00000001957	1448961	1483003	ITCH
711	chr20	ENSGALG00000023997	1421726	1440144
711	chr20	ENSGALG00000023999	1420801	1430726
711	chr20	ENSGALG00000024001	1399460	1426886	LOC431205
712	chr20	ENSGALG00000002968	2135304	2150011	Q5ZK52_CHICK
712	chr20	ENSGALG00000003042	2155460	2158352	PXMP4
712	chr20	ENSGALG00000003045	2167959	2169100	E2F1_CHICK
712	chr20	ENSGALG00000003065	2172148	2198336	Q5F388_CHICK
713	chr20	ENSGALG00000003096	2199360	2247145	Q5IJ73_CHICK
713	chr20	ENSGALG00000023971	2196734	2198226
714	chr20	ENSGALG00000021821	2817649	2923317	LOC769570
716	chr20	ENSGALG00000003568	3754443	3800226	Q5ZHY3_CHICK
719	chr20	ENSGALG00000003681	4813649	4848503	P79994_CHICK
719	chr20	ENSGALG00000003750	4864010	4881766	LOC419175
720	chr20	ENSGALG00000004170	5320188	5332820	ADA_CHICK
720	chr20	ENSGALG00000004177	5335899	5336084	PKIG
721	chr20	ENSGALG00000004321	5460287	5466312	C20orf111
721	chr20	ENSGALG00000014340	5455656	5459091	LOC770857
721	chr20	ENSGALG00000023834	5469170	5534335	JPH2
722	chr20	ENSGALG00000004663	6330809	6362554	ARFGEF2
723	chr20	ENSGALG00000005129	7715022	7719215	PSA7_CHICK
723	chr20	ENSGALG00000005145	7721349	7734141	SS18L1
723	chr20	ENSGALG00000005164	7736482	7741145	GTPBP5
724	chr20	ENSGALG00000005195	7772485	7801406	Q5ZLC4_CHICK
725	chr20	ENSGALG00000005460	8164079	8189323	Q5ZMP9_CHICK
726	chr20	ENSGALG00000005887	9028212	9068742	PXDNL
727	chr20	ENSGALG00000004683	9516727	9532939	Q5ZI93_CHICK
729	chr20	ENSGALG00000007425	10793758	10794961	C20orf174
729	chr20	ENSGALG00000007439	10824109	10829838	Q5F3S7_CHICK
729	chr20	ENSGALG00000007442	10838171	10838409	LOC768660
729	chr20	ENSGALG00000007447	10839422	10844439	TBB6_CHICK
729	chr20	ENSGALG00000020929	10820011	10821742
729	chr20	ENSGALG00000023525	10801960	10805158	ZNF831
729	chr20	ENSGALG00000023526	10797330	10798879	C20orf174
729	chr20	ENSGALG00000023528	10751381	10765844	Q3MU75_CHICK
732	chr20	ENSGALG00000007709	11932854	11953592	CT043_CHICK
732	chr20	ENSGALG00000007744	11954991	11962790	CASS4
732	chr20	ENSGALG00000007757	11975169	11982484	CSTF1
732	chr20	ENSGALG00000007768	11983814	11989788	AURKA
732	chr20	ENSGALG00000007771	11990476	12055229	Q5ZIS2_CHICK
732	chr20	ENSGALG00000023496	11974336	11975166
733	chr20	ENSGALG00000012070	12321165	12332942	O73684_CHICK
735	chr20	ENSGALG00000020877	13048412	13049235
735	chr20	ENSGALG00000020878	13035003	13045952	Q5ZJU6_CHICK
737	chr21	ENSGALG00000001334	1907993	1941798	Q5ZLB5_CHICK
738	chr21	ENSGALG00000001646	2324729	2325211	GLTPD1
738	chr21	ENSGALG00000001691	2325524	2332852	INT11_CHICK
738	chr21	ENSGALG00000001701	2334612	2335565	LOC428183
738	chr21	ENSGALG00000001714	2339349	2363734	PUSL1
738	chr21	ENSGALG00000025479	2359869	2359946	gga-mir-1795
740	chr21	ENSGALG00000002726	3628285	3702555	KIF1B
741	chr21	ENSGALG00000004081	4842234	4873485	TMCO4
742	chr21	ENSGALG00000004097	4999618	5365212	LRRC38
742	chr21	ENSGALG00000013642	5037519	5054002	LOC426211
744	chr21	ENSGALG00000021599	5122922	5155206
745	chr21	ENSGALG00000004291	5530208	5624128	LOC419482
745	chr21	ENSGALG00000004533	5548346	5723098	KIAA2013
746	chr21	ENSGALG00000004612	5792282	5800493	MTHFR
747	chr21	ENSGALG00000004640	5848755	5851609	Q4KWZ6_CHICK
747	chr21	ENSGALG00000004646	5852355	5855711	FBXO6
747	chr21	ENSGALG00000004657	5856778	5859926	FBXO2
749	chr21	ENSGALG00000004703	6081881	6103664	LOC769138
750	chr21	ENSGALG00000004796	6541984	6563877	CDC42_CHICK
750	chr21	ENSGALG00000004800	6567607	6571220	C1orf50
750	chr21	ENSGALG00000004833	6571346	6578286	LEPRE1
750	chr21	ENSGALG00000004848	6593433	6600753	YBOX1_CHICK
750	chr21	ENSGALG00000004874	6606381	6612847	PPIH
750	chr21	ENSGALG00000004878	6614465	6635805	CCDC30
750	chr21	ENSGALG00000004882	6643973	6645603	PPCS
750	chr21	ENSGALG00000004884	6645802	6657289	ZMYND12
750	chr21	ENSGALG00000004889	6659326	6667028	GTR1_CHICK
750	chr21	ENSGALG00000010072	6926731	6944000	DDI2
750	chr21	ENSGALG00000010073	6919670	6925335	OST48_CHICK
750	chr21	ENSGALG00000010079	6881433	6895646	HP1B3_CHICK
750	chr21	ENSGALG00000010084	6787826	6864458	EIF4G3
750	chr21	ENSGALG00000010143	6705505	6714388	Q6KDZ1_CHICK
750	chr21	ENSGALG00000014139	6716998	6741578	UBP48_CHICK
750	chr21	ENSGALG00000021561	6589097	6591668	LOC769267
750	chr21	ENSGALG00000023542	6748714	6754490	PPBT_CHICK
750	chr21	ENSGALG00000023550	6700895	6701762
750	chr21	ENSGALG00000023580	6580719	6583162	CLDN19
752	chr22	ENSGALG00000024334	21341	22845	LOC769738
753	chr22	ENSGALG00000003233	2296447	2304664	Q5ZIL1_CHICK
753	chr22	ENSGALG00000003242	2304614	2307547	STAR_CHICK
753	chr22	ENSGALG00000003245	2309615	2311262	LSM1
753	chr22	ENSGALG00000003254	2311290	2313635	BAG4
753	chr22	ENSGALG00000003264	2315910	2322639	DDHD2
753	chr22	ENSGALG00000024124	2313375	2314472
754	chr22	ENSGALG00000003349	2451549	2460955	Q9DF37_CHICK
754	chr22	ENSGALG00000024103	2430799	2444954	TACC1
755	chr22	ENSGALG00000000013	2819085	2821307	LOC419511
755	chr22	ENSGALG00000000183	2822645	2835389	STAMBP
756	chr22	ENSGALG00000000469	3824405	3824923	ADRA1A
756	chr22	ENSGALG00000000534	3876886	3878491	O73909_CHICK
756	chr22	ENSGALG00000013133	3887944	3889893	YKT6
756	chr22	ENSGALG00000013740	3894938	3900901	LOC426250
756	chr22	ENSGALG00000014154	3920815	3934256	NUDCD3
756	chr22	ENSGALG00000014155	3905594	3920581	OGDH
756	chr22	ENSGALG00000018791	3849003	3858483	LOC771245
756	chr22	ENSGALG00000018806	3869530	3873799	CKAP2L
756	chr22	ENSGALG00000024021	3849556	3859032
757	chr23	ENSGALG00000000372	132497	135896	HMGN2_CHICK
757	chr23	ENSGALG00000000385	138569	144946	DHDDS
757	chr23	ENSGALG00000000388	148871	160164	LN28A_CHICK
758	chr23	ENSGALG00000000618	550946	564042	Q6R2T1_CHICK
758	chr23	ENSGALG00000000620	564951	568772	Q800V4_CHICK
758	chr23	ENSGALG00000021685	585499	589773	SERINC2
758	chr23	ENSGALG00000021686	572156	579348	PKIB
760	chr23	ENSGALG00000000139	2393838	2398024
760	chr23	ENSGALG00000013409	2401585	2403839	LOC426093
760	chr23	ENSGALG00000014065	2406650	2422842	FA76A_CHICK
761	chr23	ENSGALG00000001067	2652359	2668248	Q5ZLJ6_CHICK
761	chr23	ENSGALG00000001215	2670491	2676678	Q7T0L0_CHICK
761	chr23	ENSGALG00000001233	2680261	2686229	RHD
761	chr23	ENSGALG00000001241	2688059	2692227	LOC428214
761	chr23	ENSGALG00000013639	2701076	2703470	SYF2
761	chr23	ENSGALG00000021664	2691747	2784857	A8QJ84_CHICK
762	chr23	ENSGALG00000001329	2926246	2968835	41_CHICK
762	chr23	ENSGALG00000024320	2897561	2898540
762	chr23	ENSGALG00000024321	2887724	2892740
763	chr23	ENSGALG00000001639	3845313	3857755	Q5ZLE7_CHICK
763	chr23	ENSGALG00000001643	3864343	3867037	YRDC
764	chr23	ENSGALG00000002346	4541835	4553932	D2XSJ5_CHICK
764	chr23	ENSGALG00000002353	4564448	4565161	C1orf216
764	chr23	ENSGALG00000021629	4528583	4541699	AGO4_CHICK
765	chr23	ENSGALG00000002393	4606459	4621842	TFAP2E
765	chr23	ENSGALG00000002408	4626823	4630807	NCDN_CHICK
766	chr23	ENSGALG00000002602	4958613	5170749	CSMD2
768	chr23	ENSGALG00000004221	5935071	5943340	IL22RA1
768	chr23	ENSGALG00000004231	5946441	5951606	IL28RA
769	chr24	ENSGALG00000001203	1442384	1446370	TMEM45B
770	chr24	ENSGALG00000001437	1827157	2143194	CEPU1_CHICK
773	chr24	ENSGALG00000006663	3748911	3798854	ARHGEF12
774	chr24	ENSGALG00000006767	4256546	4445134	Q98TY6_CHICK
774	chr24	ENSGALG00000006818	4379028	4423337	Q9YGM1_CHICK
774	chr24	ENSGALG00000006899	4426650	4429477
774	chr24	ENSGALG00000024131	4426657	4429417
775	chr24	ENSGALG00000024116	5115710	5238065
776	chr24	ENSGALG00000007046	5218355	5224589	BUD13_CHICK
776	chr24	ENSGALG00000007101	5224757	5229218	Q5ZJF7_CHICK
776	chr24	ENSGALG00000007109	5232977	5234448	O93601_CHICK
776	chr24	ENSGALG00000007114	5236962	5238070	APOA1_CHICK
776	chr24	ENSGALG00000007144	5241989	5284079	SIK3
776	chr24	ENSGALG00000014368	5230608	5232068	APOA5
776	chr24	ENSGALG00000024099	5233001	5234180
777	chr24	ENSGALG00000007659	5795672	5809411	HYOU1_CHICK
777	chr24	ENSGALG00000007689	5778800	5781090	CCDC84
777	chr24	ENSGALG00000007699	5781542	5783173	RPS25
777	chr24	ENSGALG00000007707	5783338	5785939	Q5ZHS6_CHICK
777	chr24	ENSGALG00000007716	5786848	5793816	SLC37A4
779	chr24	ENSGALG00000007846	6248615	6251903
779	chr24	ENSGALG00000007848	6257554	6260159	Q8UVX7_CHICK
779	chr24	ENSGALG00000007868	6262038	6282626	BCDO2
779	chr24	ENSGALG00000007874	6291983	6295250	IL18_CHICK
779	chr24	ENSGALG00000007878	6297764	6300662	DHSD_CHICK
779	chr24	ENSGALG00000007882	6302125	6305996	C11orf57
779	chr24	ENSGALG00000007885	6306303	6308882	PIH1D2
779	chr24	ENSGALG00000007904	6310478	6318383	DLAT
779	chr24	ENSGALG00000007929	6321047	6349170	DIXDC1
779	chr24	ENSGALG00000007945	6366654	6370600	CRYAB_CHICK
779	chr24	ENSGALG00000007950	6371474	6373079	C11orf1
779	chr24	ENSGALG00000007967	6374957	6379179	FDXACB1
779	chr24	ENSGALG00000021174	6381584	6395549	ALG9
779	chr24	ENSGALG00000021190	6355388	6357038	C11orf52
779	chr24	ENSGALG00000023998	6334403	6335559
780	chr25	ENSGALG00000000308	1774630	1775267	LOC770490
780	chr25	ENSGALG00000000443	689185	691949	SPAG4
780	chr25	ENSGALG00000000456	1687269	1688122	MRPS21
780	chr25	ENSGALG00000000576	859701	862105	C1orf66
780	chr25	ENSGALG00000000669	996468	1002791	ERF
780	chr25	ENSGALG00000000744	1781807	1782772	NDUFS2
780	chr25	ENSGALG00000000751	1796304	1818229	Q98SN3_CHICK
780	chr25	ENSGALG00000000764	1783616	1786523	Q5ZLW9_CHICK
780	chr25	ENSGALG00000000775	1787224	1789851	Q5ZMR6_CHICK
780	chr25	ENSGALG00000000781	1834596	1837421	Q91954_CHICK
780	chr25	ENSGALG00000000789	1840075	1845225	GABPB2
780	chr25	ENSGALG00000000793	1848929	1851198	VPS72
780	chr25	ENSGALG00000000809	1857856	1875203	PIP5K1A
780	chr25	ENSGALG00000000836	1894548	1896996	RFX5
780	chr25	ENSGALG00000000866	1927455	1934624	SELENBP1
780	chr25	ENSGALG00000000888	1964344	1967387
780	chr25	ENSGALG00000000905	1968942	1971454	PSMB4
780	chr25	ENSGALG00000000920	1976292	1985960	CGN
780	chr25	ENSGALG00000000935	1987019	1999174	TUFT1
780	chr25	ENSGALG00000000958	2000573	2017679	Q5ZJ11_CHICK
780	chr25	ENSGALG00000002702	1414492	1418334	ATP8B2
780	chr25	ENSGALG00000006229	1373488	1374310
780	chr25	ENSGALG00000006259	1386409	1390450	KIRREL
780	chr25	ENSGALG00000006863	1486216	1487550	SHC1
780	chr25	ENSGALG00000009011	3080	12536	SMG5
780	chr25	ENSGALG00000009138	1367616	1369197	LOC426902
780	chr25	ENSGALG00000009147	1322551	1333427	Q5ZJB9_CHICK
780	chr25	ENSGALG00000009153	1302805	1322473	COPA
780	chr25	ENSGALG00000009163	1300534	1302363	S10AB_CHICK
780	chr25	ENSGALG00000009188	1177922	1178413
780	chr25	ENSGALG00000009189	1171368	1171856	LOC396480
780	chr25	ENSGALG00000009190	1134079	1135097
780	chr25	ENSGALG00000009191	1126543	1126893	LOC431321
780	chr25	ENSGALG00000009193	1115491	1115841	Q7LZA4_CHICK
780	chr25	ENSGALG00000009196	1105874	1106170	KRFA_CHICK
780	chr25	ENSGALG00000010507	1707231	1709870
780	chr25	ENSGALG00000013232	901753	904932	Q6YJI4_CHICK
780	chr25	ENSGALG00000013234	896296	897953	HAPLN2
780	chr25	ENSGALG00000013237	881713	893507	BCAN
780	chr25	ENSGALG00000013239	870596	878122	NES
780	chr25	ENSGALG00000013242	859080	859602	MRPL24
780	chr25	ENSGALG00000013243	849098	856980	PRCC
780	chr25	ENSGALG00000013253	834823	840939	Q9YI41_CHICK
780	chr25	ENSGALG00000013261	803105	816419	ARHGEF11
780	chr25	ENSGALG00000013348	741783	762470	OTUD7B
780	chr25	ENSGALG00000013350	763050	764328
780	chr25	ENSGALG00000013352	765012	770060	SF3B4
780	chr25	ENSGALG00000013457	70299	86511	PKHO1_CHICK
780	chr25	ENSGALG00000013464	25979	41146	AN32E_CHICK
780	chr25	ENSGALG00000013529	1420938	1442110	NUP210L
780	chr25	ENSGALG00000013537	1442691	1458232	TPM2
780	chr25	ENSGALG00000013547	1460622	1464167	Q5ZL40_CHICK
780	chr25	ENSGALG00000013664	1028053	1028469	Q7ZWI1_CHICK
780	chr25	ENSGALG00000013665	1015823	1016185
780	chr25	ENSGALG00000013667	1033134	1033523	LOC430661
780	chr25	ENSGALG00000013668	1034630	1035961	KRCL_CHICK
780	chr25	ENSGALG00000013899	90724	123031	Q5ZJG4_CHICK
780	chr25	ENSGALG00000014016	175436	176590	MEX3A
780	chr25	ENSGALG00000014022	149886	159326	Q5ZLR8_CHICK
780	chr25	ENSGALG00000014559	966731	982620	Q5ZLQ0_CHICK
780	chr25	ENSGALG00000014628	1658379	1661125	Q9W6F1_CHICK
780	chr25	ENSGALG00000014632	1643831	1652303	Q5ZJ82_CHICK
780	chr25	ENSGALG00000014635	1487796	1490545	RUSC1
780	chr25	ENSGALG00000014638	1495335	1529550	ASH1L
780	chr25	ENSGALG00000014640	1612526	1615459	GOLPH3L
780	chr25	ENSGALG00000014643	1546642	1564662	GON4L
780	chr25	ENSGALG00000014646	1571326	1575809	SYT11
780	chr25	ENSGALG00000014647	1581881	1587989	Q5ZKS5_CHICK
780	chr25	ENSGALG00000014652	1588368	1596958	K0907_CHICK
780	chr25	ENSGALG00000014653	1606204	1611992	HORMAD1
780	chr25	ENSGALG00000014656	1621242	1684738	PRPF3_CHICK
780	chr25	ENSGALG00000018415	1898695	1901877	LOC425662
780	chr25	ENSGALG00000018679	1059819	1060112	LOC769139
780	chr25	ENSGALG00000018702	1703088	1703589
780	chr25	ENSGALG00000018878	1266909	1267265	PRR9
780	chr25	ENSGALG00000018882	1173433	1174277	Q9YH54_CHICK
780	chr25	ENSGALG00000018890	1146255	1156194	LOC426912
780	chr25	ENSGALG00000018894	1146255	1162688
780	chr25	ENSGALG00000018914	1102178	1102474	KRFB_CHICK
780	chr25	ENSGALG00000019014	844159	846586
780	chr25	ENSGALG00000019019	825570	832763	NTRK1
780	chr25	ENSGALG00000019789	1600904	1604745	C3orf25
780	chr25	ENSGALG00000019794	1543152	1546639	MSTO1
780	chr25	ENSGALG00000019796	1535163	1542999	DAP3
780	chr25	ENSGALG00000021475	1401882	1411181	Q2P9U9_CHICK
780	chr25	ENSGALG00000024012	2022249	2024204	TDRKH
780	chr25	ENSGALG00000024034	1878090	1888701	PI4KB
780	chr25	ENSGALG00000024048	1836474	1837620
780	chr25	ENSGALG00000024051	1821676	1823755	SETDB1
780	chr25	ENSGALG00000024060	1781213	1784128
780	chr25	ENSGALG00000024079	1576246	1577421
780	chr25	ENSGALG00000024079	1576246	1577421
780	chr25	ENSGALG00000024094	1467698	1485813	UBAP2L
780	chr25	ENSGALG00000024118	1379024	1381974	SLAMF1
780	chr25	ENSGALG00000024120	1362021	1364665	VANGL2
780	chr25	ENSGALG00000024121	1347267	1347662	Q9PWD7_CHICK
780	chr25	ENSGALG00000024133	1293976	1298610
780	chr25	ENSGALG00000024134	1259126	1259992
780	chr25	ENSGALG00000024135	1245309	1247390	LOC769688
780	chr25	ENSGALG00000024136	1187977	1188766	LOC408038
780	chr25	ENSGALG00000024137	1171656	1172209
780	chr25	ENSGALG00000024138	1167153	1167623	KRSC_CHICK
780	chr25	ENSGALG00000024139	1132633	1133389	LOC431320
780	chr25	ENSGALG00000024140	1109406	1109702	LOC426913
780	chr25	ENSGALG00000024141	1102343	1103574
780	chr25	ENSGALG00000024142	1098987	1099283	KRFC_CHICK
780	chr25	ENSGALG00000024143	1095732	1096028	KRFD_CHICK
780	chr25	ENSGALG00000024144	1092350	1092646	LOC426916
780	chr25	ENSGALG00000024145	1088843	1089139	LOC429492
780	chr25	ENSGALG00000024146	1085907	1086203	LOC769186
780	chr25	ENSGALG00000024147	1082347	1082643	LOC426914
780	chr25	ENSGALG00000024148	1079567	1079863
780	chr25	ENSGALG00000024149	1076679	1076975
780	chr25	ENSGALG00000024150	1073140	1073436
780	chr25	ENSGALG00000024151	1069694	1069990
780	chr25	ENSGALG00000024152	1066706	1067002
780	chr25	ENSGALG00000024154	1062632	1062928	LOC769121
780	chr25	ENSGALG00000024155	1024883	1025290	LOC430657
780	chr25	ENSGALG00000024156	1023209	1023625	LOC430658
780	chr25	ENSGALG00000024157	1019826	1020233	LOC769154
780	chr25	ENSGALG00000024158	1018162	1018569	LOC430660
780	chr25	ENSGALG00000024160	1010837	1011226	LOC768967
780	chr25	ENSGALG00000024167	862668	864563
780	chr25	ENSGALG00000024177	785243	786746
780	chr25	ENSGALG00000024183	763150	764283
780	chr25	ENSGALG00000024193	711779	714586
780	chr25	ENSGALG00000024195	692208	708870
780	chr25	ENSGALG00000024199	171448	173165
780	chr25	ENSGALG00000024479	1955991	1959846	POGZ
780	chr25	ENSGALG00000025162	176232	176313
780	chr25	ENSGALG00000025499	1568659	1568740	gga-mir-1752
780	chr25	ENSGALG00000025563	1490876	1490968	gga-mir-1629
780	chr25	ENSGALG00000025620	1482734	1482867	SNORA58
780	chr25	ENSGALG00000025704	1594020	1594148	SCARNA4
781	chr26	ENSGALG00000000953	34095	45177	TEAD3_CHICK
781	chr26	ENSGALG00000000954	27143	29914	SMPD2
781	chr26	ENSGALG00000019751	19284	26390	MICAL1
781	chr26	ENSGALG00000024286	10571	17925	LOC425540
782	chr26	ENSGALG00000000436	513120	513616	RABIF
782	chr26	ENSGALG00000000518	504795	511454	KLHL12
782	chr26	ENSGALG00000000541	479574	493566	ZC11A_CHICK
783	chr26	ENSGALG00000000086	1096567	1104753	Q5ZJF5_CHICK
783	chr26	ENSGALG00000000329	1030431	1132595	Q5F3Q3_CHICK
783	chr26	ENSGALG00000000338	1133942	1138040	FAM40A
785	chr26	ENSGALG00000000745	2131520	2143284	SLC26A9
785	chr26	ENSGALG00000000769	2158287	2159237	LOC771782
785	chr26	ENSGALG00000000786	2164318	2167770	CTSE
786	chr26	ENSGALG00000000911	2386837	2388598	IL19
786	chr26	ENSGALG00000000919	2390697	2408313	PIGR
786	chr26	ENSGALG00000001091	2416198	2419011	C1orf116
786	chr26	ENSGALG00000001117	2430308	2441395	PFKFB2
786	chr26	ENSGALG00000001164	2481307	2497951	Q5ZI30_CHICK
786	chr26	ENSGALG00000023948	2478384	2479776
786	chr26	ENSGALG00000023950	2469355	2475351	Q4AEI5_CHICK
786	chr26	ENSGALG00000023951	2465289	2468745	CD55
786	chr26	ENSGALG00000023952	2453436	2457211	LOC771877
786	chr26	ENSGALG00000023953	2446262	2453125	Q4AEJ1_CHICK
786	chr26	ENSGALG00000023958	2425842	2429413	OTU1_CHICK
786	chr26	ENSGALG00000023959	2399879	2411861
787	chr26	ENSGALG00000001369	2972878	2976179	HSD11B1
787	chr26	ENSGALG00000001373	2978450	2987423	TRAF3IP3
787	chr26	ENSGALG00000001378	2988332	2989126	C1orf74
787	chr26	ENSGALG00000001405	2989459	2993929	Q1PS65_CHICK
787	chr26	ENSGALG00000001418	2999123	3003517	GUC1B_CHICK
788	chr26	ENSGALG00000001911	3597634	3600800	DCR1B_CHICK
788	chr26	ENSGALG00000001939	3606173	3625356	HIPK1
788	chr26	ENSGALG00000021654	3590933	3597509	Q5ZJB3_CHICK
788	chr26	ENSGALG00000021655	3587545	3590173	BCL2L15
788	chr26	ENSGALG00000021656	3574078	3587111	PTPN22
789	chr27	ENSGALG00000000149	6905	7840	LOC768941
789	chr27	ENSGALG00000000155	18731	19678	LOC768958
789	chr27	ENSGALG00000000187	31153	40030	LOC419936
789	chr27	ENSGALG00000000193	61775	69431	VWA5A
789	chr27	ENSGALG00000000196	71899	74673	DAD1_CHICK
789	chr27	ENSGALG00000000197	81032	83885	LOC769232
789	chr26	ENSGALG00000003149	4440271	4479257	ITPR3
789	chr26	ENSGALG00000003182	4502350	4511009	Q5F404_CHICK
789	chr26	ENSGALG00000003188	4513190	4514890
789	chr26	ENSGALG00000003212	4520418	4524631	BZRPL1
789	chr26	ENSGALG00000003226	4532196	4540499	APOBEC2
789	chr26	ENSGALG00000003228	4541750	4544997	Q5ZHP2_CHICK
789	chr26	ENSGALG00000003247	4548212	4559957	Q5ZMH7_CHICK
789	chr26	ENSGALG00000003361	4564723	4569688	Q2YHU3_CHICK
789	chr26	ENSGALG00000003375	4670411	4694004	FOXP4
789	chr26	ENSGALG00000003379	4705380	4709967	MDFI
789	chr26	ENSGALG00000003404	4730401	4744364	Q5ZM43_CHICK
789	chr26	ENSGALG00000003435	4751620	4755464	Q9PWK1_CHICK
789	chr26	ENSGALG00000003447	4761824	4768361	FRS3
789	chr26	ENSGALG00000003452	4791162	4791939	TOMM6
789	chr26	ENSGALG00000003461	4800255	4825511	Q5ZKK6_CHICK
789	chr26	ENSGALG00000003467	4833185	4836424	BYSL
789	chr26	ENSGALG00000003474	4828536	4833079	MED20_CHICK
789	chr26	ENSGALG00000003485	4838550	4850970	Q5ZKI9_CHICK
789	chr26	ENSGALG00000003498	4876560	4884908	TAF8_CHICK
789	chr26	ENSGALG00000003519	4889873	4894438	CHIA
789	chr26	ENSGALG00000003535	4934824	4937434	BTG2
789	chr26	ENSGALG00000003546	4947322	4950439	FMOD_CHICK
789	chr26	ENSGALG00000003551	4983941	4986660	PRELP
789	chr26	ENSGALG00000003554	4990766	4993729	Q6YEX8_CHICK
789	chr26	ENSGALG00000003601	5038496	5061606	ATP2B4
789	chr27	ENSGALG00000005756	262203	262898
789	chr27	ENSGALG00000011411	339508	339882
789	chr27	ENSGALG00000013327	351692	352678
789	chr27	ENSGALG00000013447	138520	141109	TRA@
789	chr27	ENSGALG00000014588	310523	311210
789	chr27	ENSGALG00000018528	253163	253537
789	chr27	ENSGALG00000019024	384833	385120
789	chr26	ENSGALG00000023743	5063054	5064845
789	chr26	ENSGALG00000023754	4905842	4909437	LOC768786
789	chr26	ENSGALG00000023760	4897097	4901738	Q8AV87_CHICK
789	chr26	ENSGALG00000023763	4886684	4888982	C1orf88
789	chr26	ENSGALG00000023767	4835195	4836417
789	chr26	ENSGALG00000023770	4776966	4778401
789	chr26	ENSGALG00000023780	4578267	4580647	Q2YHU1_CHICK
789	chr26	ENSGALG00000023781	4571570	4576112	Q2YHU4_CHICK
789	chr26	ENSGALG00000023791	4493536	4496543
789	chr27	ENSGALG00000024244	425301	425606	LOC426842
789	chr27	ENSGALG00000024245	413610	413915	LOC769416
789	chr27	ENSGALG00000024246	406955	407260	LOC431352
789	chr27	ENSGALG00000024247	399090	399395	LOC431352
789	chr27	ENSGALG00000024248	354109	354784
789	chr27	ENSGALG00000024249	267275	267963
789	chr27	ENSGALG00000024250	228443	229826
789	chr27	ENSGALG00000024251	185893	199596
789	chr27	ENSGALG00000024252	181568	184337
789	chr27	ENSGALG00000024254	155470	155817
789	chr27	ENSGALG00000024255	146017	228741
789	chr27	ENSGALG00000024448	320616	325755
790	chr27	ENSGALG00000013325	445393	447371
790	chr27	ENSGALG00000024202	822604	822909	LOC425525
790	chr27	ENSGALG00000024203	816901	817206	LOC770639
790	chr27	ENSGALG00000024204	803299	831086
790	chr27	ENSGALG00000024206	798927	799232	LOC770889
790	chr27	ENSGALG00000024208	787693	787998	LOC770241
790	chr27	ENSGALG00000024210	752865	753170	LOC770552
790	chr27	ENSGALG00000024212	741845	742150	LOC770241
790	chr27	ENSGALG00000024213	727371	727676	LOC770152
790	chr27	ENSGALG00000024214	715611	715916	LOC770152
790	chr27	ENSGALG00000024215	705959	706264	LOC425854
790	chr27	ENSGALG00000024216	692083	692388	LOC770152
790	chr27	ENSGALG00000024219	669047	669352	LOC770241
790	chr27	ENSGALG00000024220	664056	664361	LOC427060
790	chr27	ENSGALG00000024221	658411	658716	LOC770204
790	chr27	ENSGALG00000024222	653796	654101	LOC769877
790	chr27	ENSGALG00000024223	640382	640687	LOC431276
790	chr27	ENSGALG00000024225	626855	627160	LOC770197
790	chr27	ENSGALG00000024226	619359	619664	LOC770117
790	chr27	ENSGALG00000024227	604680	604985	LOC770362
790	chr27	ENSGALG00000024228	586694	586999	LOC770241
790	chr27	ENSGALG00000024229	569112	569417	LOC770241
790	chr27	ENSGALG00000024230	555120	555425	LOC429742
790	chr27	ENSGALG00000024231	543420	543725	LOC431288
790	chr27	ENSGALG00000024233	538535	538840	LOC770241
790	chr27	ENSGALG00000024234	527623	541238
790	chr27	ENSGALG00000024235	524171	524503	LOC429599
790	chr27	ENSGALG00000024236	514106	514411	LOC769773
790	chr27	ENSGALG00000024237	501005	501310	LOC431350
790	chr27	ENSGALG00000024238	496049	496354	LOC431352
790	chr27	ENSGALG00000024239	486465	486770	LOC429206
790	chr27	ENSGALG00000024240	464541	464846	LOC429814
790	chr27	ENSGALG00000024241	440862	441167	LOC431352
790	chr27	ENSGALG00000024242	432495	432800	LOC425494
791	chr27	ENSGALG00000024218	673379	673684	LOC431276
792	chr27	ENSGALG00000024205	803263	803568	LOC770684
792	chr27	ENSGALG00000024207	789786	790076	LOC770562
792	chr27	ENSGALG00000024209	770838	771143	LOC770241
792	chr27	ENSGALG00000024211	746380	746685	LOC770518
793	chr27	ENSGALG00000024178	995159	995473
793	chr27	ENSGALG00000024179	990326	990640	LOC426957
793	chr27	ENSGALG00000024180	980846	981160	LOC770952
793	chr27	ENSGALG00000024181	973329	973643	LOC770952
793	chr27	ENSGALG00000024182	969000	969314	LOC770965
794	chr27	ENSGALG00000001027	1190707	1192476	LOC771115
794	chr27	ENSGALG00000001055	1122516	1171176	NSF
795	chr27	ENSGALG00000000857	1296892	1308099	NMT1
795	chr27	ENSGALG00000000870	1290262	1296379	DCAKD
795	chr27	ENSGALG00000000878	1272001	1279349	KI18B_CHICK
795	chr27	ENSGALG00000000909	1267262	1271018	GFAP
795	chr27	ENSGALG00000000914	1264319	1265872	LOC428280
795	chr27	ENSGALG00000000918	1259550	1262857	CCDC103
795	chr27	ENSGALG00000000988	1243462	1259114	U5S1_CHICK
795	chr27	ENSGALG00000000997	1228980	1232266	CXG1_CHICK
796	chr27	ENSGALG00000000201	1491231	1503256	Q5ZM51_CHICK
796	chr27	ENSGALG00000000239	1512096	1516164
796	chr27	ENSGALG00000000243	1517261	1522082	RDM1_CHICK
796	chr27	ENSGALG00000000674	1379442	1440613	MYO1D
796	chr27	ENSGALG00000014388	1469536	1487220	GPATCH8
796	chr27	ENSGALG00000024105	1510744	1511443
796	chr27	ENSGALG00000024112	1455619	1457933	PSMD11
797	chr27	ENSGALG00000000252	1536757	1559549	Q8AV15_CHICK
797	chr27	ENSGALG00000000274	1566924	1572415	B3F054_CHICK
798	chr27	ENSGALG00000000332	1601934	1607017	RRMJ3_CHICK
798	chr27	ENSGALG00000000349	1607679	1611164	PSMC5
798	chr27	ENSGALG00000000363	1612519	1627069	SMARCD2
799	chr27	ENSGALG00000000376	2203340	2204339
799	chr27	ENSGALG00000000379	2207723	2225804	Q788Q4_CHICK
799	chr27	ENSGALG00000019821	2226792	2230740
799	chr27	ENSGALG00000024062	2203672	2204007	RPRML
801	chr27	ENSGALG00000023973	2906872	2907182
801	chr27	ENSGALG00000023975	2902993	2906770	SLC25A39
802	chr27	ENSGALG00000012504	3124982	3141255	TNR16_CHICK
803	chr27	ENSGALG00000001279	3352667	3360575	ZNF652
803	chr27	ENSGALG00000001281	3378976	3382733	PHOP1_CHICK
804	chr27	ENSGALG00000017353	3578954	3753229	HXB8_CHICK
805	chr27	ENSGALG00000001574	3877530	3912634	LOC772285
805	chr27	ENSGALG00000013705	3866908	3872130	SOCS7
805	chr27	ENSGALG00000025474	3899720	3899798	gga-mir-1735
806	chr27	ENSGALG00000003859	4154281	4159610	KRT222P
806	chr27	ENSGALG00000003882	4136998	4151539	Q5ZLP0_CHICK
806	chr27	ENSGALG00000023864	4151031	4167616
807	chr27	ENSGALG00000003676	4315919	4316987
807	chr27	ENSGALG00000003679	4298491	4313349	EIF1_CHICK
807	chr27	ENSGALG00000017414	4312966	4313907	LOC429710
807	chr27	ENSGALG00000023847	4303821	4318722
807	chr27	ENSGALG00000023848	4299753	4300228
808	chr27	ENSGALG00000003475	4344212	4368712	Q5F3V2_CHICK
809	chr28	ENSGALG00000000238	29826	39820	Q5ZK97_CHICK
809	chr28	ENSGALG00000000290	52275	55552
809	chr28	ENSGALG00000000307	66446	121547	LASS4
810	chr28	ENSGALG00000000377	487438	514001	Q5ZL80_CHICK
810	chr28	ENSGALG00000000406	519738	531586	LASS4
810	chr28	ENSGALG00000000407	533278	538598	LOC428319
811	chr28	ENSGALG00000000470	621424	648216	LMNB2_CHICK
811	chr28	ENSGALG00000000474	657084	660425	RPL36
811	chr28	ENSGALG00000000490	664615	679571	LONP1
811	chr28	ENSGALG00000000558	683989	697412	SLC1A6
811	chr28	ENSGALG00000000577	732286	762960	RANBP3
812	chr28	ENSGALG00000000621	858924	865719	KANK3
812	chr28	ENSGALG00000000626	869503	869925
812	chr28	ENSGALG00000000629	871010	871860	NDUFA7
812	chr28	ENSGALG00000024398	869367	870046	RPS28
813	chr28	ENSGALG00000001812	1073476	1085643	ATCAY
813	chr28	ENSGALG00000001830	1051660	1059655	EF2_CHICK
813	chr28	ENSGALG00000001836	1037882	1047278	PIAS4
813	chr28	ENSGALG00000021885	1070368	1072255
813	chr28	ENSGALG00000025600	1055205	1055274	SNORD37
814	chr28	ENSGALG00000002694	2464585	2497329	STK11_CHICK
814	chr28	ENSGALG00000009703	2519800	2522100	NDUFS7
814	chr28	ENSGALG00000009709	2510984	2517868
814	chr28	ENSGALG00000015203	2500932	2509807	CAMK4
814	chr28	ENSGALG00000024307	2507954	2508709
814	chr28	ENSGALG00000025112	2507818	2507902
815	chr28	ENSGALG00000024292	2696082	2697933	LOC426373
816	chr28	ENSGALG00000003357	2988037	2991149	FKBP8
816	chr28	ENSGALG00000003371	2996935	3029182	Q5ZLS5_CHICK
816	chr28	ENSGALG00000021619	2986417	2987834	C19orf50
816	chr28	ENSGALG00000021620	2977042	2980064	TMEM59L
817	chr28	ENSGALG00000003572	3623543	3640622	ARHGEF18
817	chr28	ENSGALG00000003579	3667844	3698758	Q90822_CHICK
817	chr28	ENSGALG00000003771	3629963	3829876	SIN3B
817	chr28	ENSGALG00000024257	3664440	3667629
818	chr3	ENSGALG00000004377	2328052	2367053	Q5ZIV8_CHICK
818	chr3	ENSGALG00000004455	2178628	2296844	USP34
818	chr3	ENSGALG00000008130	2431129	2476469	Q4FZ83_CHICK
818	chr3	ENSGALG00000008139	2479370	2599760	EML6
818	chr3	ENSGALG00000020103	2375008	2375323	XPO1
818	chr3	ENSGALG00000023915	2391898	2393255
819	chr3	ENSGALG00000008163	2876711	2935091	Q5ZL75_CHICK
819	chr3	ENSGALG00000008165	2941054	2942508	GPR75
822	chr3	ENSGALG00000008457	4083448	4105131	RIN2
822	chr3	ENSGALG00000008508	4118368	4134571	Q5ZME4_CHICK
823	chr3	ENSGALG00000008536	4198172	4220558	KLHDC3
824	chr3	ENSGALG00000008597	4285379	4287139	MRPL2
824	chr3	ENSGALG00000008605	4288894	4310905	KLC4
824	chr3	ENSGALG00000008609	4315260	4342247	PTK7_CHICK
824	chr3	ENSGALG00000008643	4275756	4283048
826	chr3	ENSGALG00000008725	5416909	5538738	C20orf23
826	chr3	ENSGALG00000008729	5575327	5581555	SNRPB2
826	chr3	ENSGALG00000008732	5584686	5589682	OTOR_CHICK
828	chr3	ENSGALG00000009107	6458897	7105256	NRX1A_CHICK
830	chr3	ENSGALG00000009100	7353248	7430911	FSHR_CHICK
831	chr3	ENSGALG00000009092	7540626	7569620	GTF2A1L
831	chr3	ENSGALG00000009095	7517756	7537100	Q9DER3_CHICK
832	chr3	ENSGALG00000009056	7822876	7930821	LCLT1_CHICK
834	chr3	ENSGALG00000008928	9015224	9018136	LOC769060
834	chr3	ENSGALG00000008930	8984689	8996501	Q5ZK57_CHICK
834	chr3	ENSGALG00000023693	9008287	9010292	LOC421285
835	chr3	ENSGALG00000008828	9684423	9715987	AFTPH
836	chr3	ENSGALG00000008783	9886510	9897904	Q90YX6_CHICK
836	chr3	ENSGALG00000008787	9880272	9884456	CEP68
836	chr3	ENSGALG00000008811	9840224	9864702	SLC1A4
836	chr3	ENSGALG00000023676	9878770	9880110	CEP68
837	chr3	ENSGALG00000008760	11176758	11182614	Q5F3H5_CHICK
837	chr3	ENSGALG00000008765	11151322	11164912	C1D_CHICK
837	chr3	ENSGALG00000009093	11182639	11186202	PNO1_CHICK
837	chr3	ENSGALG00000023648	11187652	11221444	Q6VN51_CHICK
838	chr3	ENSGALG00000009158	13183221	13343393	CDC42BPA
839	chr3	ENSGALG00000020729	13482474	13488049	C20orf7
841	chr3	ENSGALG00000009020	14397681	14432184	Q90819_CHICK
842	chr3	ENSGALG00000008810	16254396	16260822	LOC769188
842	chr3	ENSGALG00000008812	16247241	16253834	Q9I8D6_CHICK
842	chr3	ENSGALG00000008815	16231608	16239120	LRRN4
842	chr3	ENSGALG00000023575	16246825	16247433
843	chr3	ENSGALG00000008667	16459873	16473343	DEST_CHICK
845	chr3	ENSGALG00000008544	17262168	17337660	Q9YH84_CHICK
846	chr3	ENSGALG00000013819	17533878	17542306	Q5ZMI0_CHICK
846	chr3	ENSGALG00000013821	17530914	17533016	GEMIN6
846	chr3	ENSGALG00000013825	17521219	17529676
846	chr3	ENSGALG00000013828	17509040	17525809	GALM
846	chr3	ENSGALG00000023495	17527668	17529348
847	chr3	ENSGALG00000009130	17861164	17896731	GPCPD1
848	chr3	ENSGALG00000009313	18644330	18675152	WDR26
848	chr3	ENSGALG00000009317	18678665	18679237
848	chr3	ENSGALG00000009322	18689443	18719188	Q5ZL69_CHICK
848	chr3	ENSGALG00000020076	18683085	18689339	CNIH4
849	chr3	ENSGALG00000009330	18724004	18728435	DEGS1_CHICK
850	chr3	ENSGALG00000009652	21496022	21868316	USH2A
851	chr3	ENSGALG00000009690	22160411	22195047	Q98940_CHICK
851	chr3	ENSGALG00000020070	22143907	22158038
851	chr3	ENSGALG00000020070	22143907	22158038
855	chr3	ENSGALG00000009881	23693118	23811291	HHAT
856	chr3	ENSGALG00000009884	23881425	23958783	SYT14
857	chr3	ENSGALG00000009925	25119430	25205435	MTA3
861	chr3	ENSGALG00000010014	27956254	27961670	CRIPT_CHICK
861	chr3	ENSGALG00000020057	27937539	27955988	PIGF
862	chr3	ENSGALG00000010057	30158071	30301452
863	chr3	ENSGALG00000010078	30518694	30569571	B4ZY91_CHICK
864	chr3	ENSGALG00000010116	30606691	30726154	DNAH8
865	chr3	ENSGALG00000010341	32121712	32149135	XPO5
866	chr3	ENSGALG00000010428	32284639	32300514	Q5ZMB0_CHICK
866	chr3	ENSGALG00000010435	32307009	32358027	Q5ZID9_CHICK
871	chr3	ENSGALG00000010733	36486608	36578076	Q5ZJQ9_CHICK
872	chr3	ENSGALG00000010748	36994230	37009395	EXO1
872	chr3	ENSGALG00000010760	37017773	37076395	WDR64
873	chr3	ENSGALG00000010772	37173324	37435316	Q9PVI5_CHICK
874	chr3	ENSGALG00000010984	39659945	39661496
874	chr3	ENSGALG00000013950	39662037	39676435	TBCE
875	chr3	ENSGALG00000002604	39685048	39695071	GGPS1
879	chr3	ENSGALG00000011034	41489936	41558226	TSNAX
879	chr3	ENSGALG00000011056	41161200	41604809	EGLN1
880	chr3	ENSGALG00000011056	41161200	41604809	EGLN1
880	chr3	ENSGALG00000011065	41618185	41621657	LOC772326
880	chr3	ENSGALG00000023117	41615589	41619191
881	chr3	ENSGALG00000011111	42195729	42231110	PGBD5
883	chr3	ENSGALG00000011195	43059384	43075155	WDR27
886	chr3	ENSGALG00000011555	45973086	46105064	QKI_CHICK
888	chr3	ENSGALG00000011562	46466651	47024303	PARK2
890	chr3	ENSGALG00000011571	47047086	47115568	AGPAT4
891	chr3	ENSGALG00000011624	47445284	47455690	PNLDC1
891	chr3	ENSGALG00000011625	47456053	47458572	MRPL18
891	chr3	ENSGALG00000011637	47459245	47467504	Q5ZMG9_CHICK
891	chr3	ENSGALG00000011659	47465895	47475548	Q5ZHQ4_CHICK
891	chr3	ENSGALG00000011660	47481951	47504654	WTAP
891	chr3	ENSGALG00000017853	47459931	47460067	SNORA29
891	chr3	ENSGALG00000025629	47465674	47465806	SNORA20
892	chr3	ENSGALG00000012256	47860795	48148263	UTRN
893	chr3	ENSGALG00000012342	49560261	49657953	SASH1
894	chr3	ENSGALG00000012345	49669104	49854021	UST
895	chr3	ENSGALG00000012364	50008973	50027814	PPIL4
896	chr3	ENSGALG00000012386	50075157	50089923	LATS1
896	chr3	ENSGALG00000012387	50094922	50103551	NUP43
896	chr3	ENSGALG00000012388	50109248	50144211	PIMT_CHICK
897	chr3	ENSGALG00000013505	51057584	51296738	C6orf98
898	chr3	ENSGALG00000013635	52225485	52257386	RBM16
899	chr3	ENSGALG00000013645	52406735	52492548	TIAM2
901	chr3	ENSGALG00000013829	56050138	56097345	Q5ZK42_CHICK
901	chr3	ENSGALG00000013834	56106835	56112224	CCDC28A
904	chr3	ENSGALG00000013871	56846226	56848321	SLC35D3
907	chr3	ENSGALG00000013980	58170112	58190385	SLC2A12
908	chr3	ENSGALG00000002787	59306046	59341140	MED23
911	chr3	ENSGALG00000014783	60905425	61220608	PTPRK
912	chr3	ENSGALG00000014828	61511390	61592167	ECHDC1
914	chr3	ENSGALG00000014843	62542677	62584800	TPD53_CHICK
915	chr3	ENSGALG00000013651	62630289	62665818	RNF217
916	chr3	ENSGALG00000014844	62760850	63218431	TCBA1
918	chr3	ENSGALG00000014892	65544120	65637766	C6orf204
919	chr3	ENSGALG00000014964	66529984	66649898	NT5DC1
919	chr3	ENSGALG00000014965	66625571	66632230	COAA1_CHICK
922	chr3	ENSGALG00000015001	68340444	68437817	LAMA4
923	chr3	ENSGALG00000015043	68928003	68940422	BXDC1
923	chr3	ENSGALG00000015044	68940811	68946226	Q5ZJY0_CHICK
924	chr3	ENSGALG00000015049	68964943	68980706	Q5F484_CHICK
926	chr3	ENSGALG00000015289	69790225	69848053	ARMC2
927	chr3	ENSGALG00000015308	70204377	70260892	SEC63
929	chr3	ENSGALG00000015517	75206931	75317683	KLHL32
929	chr3	ENSGALG00000019921	75334146	75337677	C6orf66
930	chr3	ENSGALG00000025686	75891827	75891930	U6
931	chr3	ENSGALG00000015596	77785308	77834655	MAP3K7
932	chr3	ENSGALG00000015733	78157298	78252480	MDN1
933	chr3	ENSGALG00000015775	78396237	78420001	Q9I9B8_CHICK
933	chr3	ENSGALG00000015776	78428746	78448228	Q9PSA3_CHICK
934	chr3	ENSGALG00000015800	79098223	79135817	Q5ZJG6_CHICK
934	chr3	ENSGALG00000015806	79135971	79168339	RARS2
935	chr3	ENSGALG00000015830	79601699	79624544	Q5ZLH7_CHICK
935	chr3	ENSGALG00000025086	79585095	79585165	SNORD50
935	chr3	ENSGALG00000025598	79582953	79583019	SNORD50
936	chr3	ENSGALG00000015831	79638623	79685865	Q5ZIZ8_CHICK
936	chr3	ENSGALG00000015833	79687420	79709862	NT5E
940	chr3	ENSGALG00000015910	84115479	84195922	CD109
941	chr3	ENSGALG00000015969	85441812	85486352	FAM135A
945	chr3	ENSGALG00000016313	91010482	91028764	GCLC
946	chr3	ENSGALG00000016332	91368459	91490553	MCPH1
948	chr3	ENSGALG00000016341	92694359	93004593	CSMD1
950	chr3	ENSGALG00000016356	94483357	94495675	C8orf42
950	chr3	ENSGALG00000016359	94507506	94535353	FBXO25
951	chr3	ENSGALG00000016389	96571133	96577115	Q91953_CHICK
951	chr3	ENSGALG00000016392	96582910	96589900	RPS7
951	chr3	ENSGALG00000019885	96563384	96569112	ADI1
952	chr3	ENSGALG00000016437	99273079	99318439	Q5ZJR9_CHICK
954	chr3	ENSGALG00000016457	100668932	100765213	Q7ZZY2_CHICK
955	chr3	ENSGALG00000016480	104462944	104467380	SDC1
956	chr3	ENSGALG00000016484	104592529	104593105
958	chr3	ENSGALG00000016497	106980080	106997114	Q5ZKL4_CHICK
959	chr3	ENSGALG00000016504	107154595	107211381	Q5ZJC0_CHICK
960	chr3	ENSGALG00000016505	107229975	107244093	XAB1
961	chr3	ENSGALG00000003993	107427904	107432459	DNMT3A
961	chr3	ENSGALG00000016520	107398479	107404357	AGBL5
961	chr3	ENSGALG00000016524	107414802	107416889	CAD
961	chr3	ENSGALG00000021917	107407809	107407972	U1
961	chr3	ENSGALG00000022843	107424499	107425411
961	chr3	ENSGALG00000022848	107398121	107398193
961	chr3	ENSGALG00000022849	107395394	107396733
961	chr3	ENSGALG00000022850	107392254	107397905	TMEM214
962	chr3	ENSGALG00000016535	107708206	107747292	RAB10_CHICK
962	chr3	ENSGALG00000016536	107687507	107781352	O57660_CHICK
963	chr3	ENSGALG00000016556	107803848	107806664	LOC428660
964	chr3	ENSGALG00000016580	107937101	107957302	SCARA5
964	chr3	ENSGALG00000016582	107960326	107968279	PBK
964	chr3	ENSGALG00000016583	107968831	107979192	ESCO2
965	chr3	ENSGALG00000016606	108219608	108226229	DJC27_CHICK
965	chr3	ENSGALG00000016608	108231038	108243533	ADCY3
965	chr3	ENSGALG00000022833	108226233	108227980
966	chr3	ENSGALG00000019849	110100422	110103903
967	chr3	ENSGALG00000016700	111659639	111661874	LOC422051
967	chr3	ENSGALG00000016701	111662151	111663920
967	chr3	ENSGALG00000016704	111666415	111699540	CDC5L
969	chr3	ENSGALG00000016731	113607655	113613076	MRPL19
969	chr3	ENSGALG00000016732	113618594	113633185	LOC422067
969	chr3	ENSGALG00000016733	113633659	113637428
970	chr4	ENSGALG00000004715	54275	61806	ZC3H12B
970	chr4	ENSGALG00000004716	35524	44050	KIAA1166
971	chr4	ENSGALG00000004730	1799818	1804668	Q5ZKI1_CHICK
971	chr4	ENSGALG00000004734	1806380	1810217	LOC422179
971	chr4	ENSGALG00000024028	1799816	1801133
971	chr4	ENSGALG00000024029	1795490	1798027
972	chr4	ENSGALG00000003841	1813693	1821446
972	chr4	ENSGALG00000004739	1828731	1829538
972	chr4	ENSGALG00000004742	1832440	1835869	Q5XX12_CHICK
973	chr4	ENSGALG00000021786	2687396	2687485	gga-mir-460b
975	chr4	ENSGALG00000005982	3190314	3258449	KLH13_CHICK
977	chr4	ENSGALG00000006906	8622348	8681695	Q5ZKN6_CHICK
978	chr4	ENSGALG00000007028	8805689	8909138
979	chr4	ENSGALG00000007128	9416983	9448069	Q5F3C9_CHICK
979	chr4	ENSGALG00000007131	9458044	9465981	HM14A_CHICK
980	chr4	ENSGALG00000007135	9478959	9483487
980	chr4	ENSGALG00000007151	9493699	9535718	BRWD3
982	chr4	ENSGALG00000007355	11053298	11062632
982	chr4	ENSGALG00000007433	11086129	11086737	LOC771647
982	chr4	ENSGALG00000007443	11092947	11110811	TMLH_CHICK
982	chr4	ENSGALG00000020291	11090819	11091762
982	chr4	ENSGALG00000023692	11087508	11088397	LOC771657
983	chr4	ENSGALG00000007538	11426418	11432060	LOC422307
983	chr4	ENSGALG00000007542	11435361	11437928	GLOD5
983	chr4	ENSGALG00000007546	11440627	11461926	LOC422308
984	chr4	ENSGALG00000007656	12178111	12190203	CDX4
984	chr4	ENSGALG00000007657	12198898	12208036	HMD2_CHICK
985	chr4	ENSGALG00000007788	12608591	12641793	ABCB7
986	chr4	ENSGALG00000007843	12905188	12980730	ATRX
987	chr4	ENSGALG00000007972	13176785	13238542	TRPC5
989	chr4	ENSGALG00000009177	18824681	18853447	Q5ZHM3_CHICK
990	chr4	ENSGALG00000009192	19235977	19238472	SLITRK2
993	chr4	ENSGALG00000009414	22843204	22857109	FAM198B
995	chr4	ENSGALG00000009520	24529053	24679605	2001-03-01
995	chr4	ENSGALG00000009528	24503298	24898385	TMEM192
1000	chr4	ENSGALG00000009880	31215264	31489638	INPP4B
1001	chr4	ENSGALG00000009913	31731116	31754843	Q5ZLB7_CHICK
[truncated: 644 more rows]
